# Supplementary material for: Revision of fossil Metretopodidae (Insecta, Ephemeroptera) in Baltic amber – Part 4: Description of two new species of Siphloplecton Clemens, 1915, with notes on the new S. jaegeri species group and with key to fossil male adults of Siphloplecton
Source: Zookeys. 2019 Dec 10;898:1–26. doi: 10.3897/zookeys.898.47118 (PMC6917629; doi:10.3897/zookeys.898.47118)
Supplement: XML Treatment for Siphloplecton jaegeri [file zookeys.898.47118-treatment1.xml]

<!DOCTYPE tp:taxon-treatment
  PUBLIC "-//TaxonX//DTD Taxonomic Treatment Publishing DTD v0 20100105//EN" "tax-treatment-NSO.dtd">
<tp:taxon-treatment xmlns:tp="http://www.plazi.org/taxpub"><tp:treatment-meta><kwd-group><label>Taxon classification</label><kwd><named-content xmlns:xlink="http://www.w3.org/1999/xlink" content-type="kingdom">Animalia</named-content></kwd><kwd><named-content xmlns:xlink="http://www.w3.org/1999/xlink" content-type="order">Ephemeroptera</named-content></kwd><kwd><named-content xmlns:xlink="http://www.w3.org/1999/xlink" content-type="family">Metretopodidae</named-content></kwd></kwd-group><mixed-citation publication-type="journal"><person-group><name><surname>Godunko</surname><given-names>Roman J.</given-names></name><name><surname>Neumann</surname><given-names>Christian</given-names></name><name><surname>Staniczek</surname><given-names>Arnold H.</given-names></name></person-group><article-title>Revision of fossil <tp:taxon-name><tp:taxon-name-part taxon-name-part-type="family">Metretopodidae</tp:taxon-name-part></tp:taxon-name> (<tp:taxon-name><tp:taxon-name-part taxon-name-part-type="class">Insecta</tp:taxon-name-part></tp:taxon-name>, <tp:taxon-name><tp:taxon-name-part taxon-name-part-type="order">Ephemeroptera</tp:taxon-name-part></tp:taxon-name>) in Baltic amber – Part 4: Description of two new species of <italic><tp:taxon-name><tp:taxon-name-part taxon-name-part-type="genus" reg="Siphloplecton">Siphloplecton</tp:taxon-name-part></tp:taxon-name></italic> Clemens, 1915, with notes on the new <italic><tp:taxon-name><tp:taxon-name-part taxon-name-part-type="genus" reg="Siphloplecton">S.</tp:taxon-name-part> <tp:taxon-name-part taxon-name-part-type="species" reg="jaegeri">jaegeri</tp:taxon-name-part></tp:taxon-name></italic> species group and with key to fossil male adults of <italic><tp:taxon-name><tp:taxon-name-part taxon-name-part-type="genus" reg="Siphloplecton">Siphloplecton</tp:taxon-name-part></tp:taxon-name></italic></article-title><source>Zookeys</source><day>10</day><month>12</month><year>2019</year><volume>898</volume><fpage>1</fpage><lpage>26</lpage><pub-id pub-id-type="doi">10.3897/zookeys.898.47118</pub-id></mixed-citation></tp:treatment-meta><tp:nomenclature><tp:taxon-name><object-id xmlns:xlink="http://www.w3.org/1999/xlink" content-type="arpha" xlink:type="simple">BD1E6FA5-39BE-55EB-A28C-876186AD97D3</object-id>
                <tp:taxon-name-part taxon-name-part-type="genus" reg="Siphloplecton">Siphloplecton</tp:taxon-name-part>
                <tp:taxon-name-part taxon-name-part-type="species" reg="jaegeri">jaegeri</tp:taxon-name-part>
              </tp:taxon-name><tp:taxon-authority>species group</tp:taxon-authority></tp:nomenclature><tp:treatment-sec sec-type="diagnosis" id="SECID0E4PAC"><title>Diagnosis.</title><p>Male imago: (1) eyes large, medially contiguous; (2) outer margin of foretibia with several stout, pointed setae; (3) cubital field with three long intercalary veins: one long intercalary vein connected with CuA by one or several crossveins; one pair of intercalary veins situated close to CuP and at least connected with CuA (or additionally with CuP) by a crossvein; (4) plate angulate, mediocaudally only shallowly incised; incisions with relatively small pronounced triangular projections; with or without medial projection, if present, small and bluntly pointed apically; (5) forceps relatively long; basal segment conical, without apical hump on inner margin; (6) penis stem elongated; (7) penis significantly surmounting distal end of plate, reaching 0.25−0.30× length of forceps segment 2; (8) penis lobes elongated, apically triangular or rounded, medially contiguous, with V-shaped cleft apically.</p></tp:treatment-sec><tp:treatment-sec sec-type="Species composition" id="SECID0E5AAE"><title>Species composition.</title><p><italic><tp:taxon-name><tp:taxon-name-part taxon-name-part-type="genus" reg="Siphloplecton">Siphloplecton</tp:taxon-name-part> <tp:taxon-name-part taxon-name-part-type="species" reg="jaegeri">jaegeri</tp:taxon-name-part></tp:taxon-name></italic> Demoulin, 1968, <italic><tp:taxon-name><tp:taxon-name-part taxon-name-part-type="genus" reg="Siphloplecton">Siphloplecton</tp:taxon-name-part> <tp:taxon-name-part taxon-name-part-type="species" reg="landolti">landolti</tp:taxon-name-part></tp:taxon-name></italic> sp. nov., <italic><tp:taxon-name><tp:taxon-name-part taxon-name-part-type="genus" reg="Siphloplecton">Siphloplecton</tp:taxon-name-part> <tp:taxon-name-part taxon-name-part-type="species" reg="studemannae">studemannae</tp:taxon-name-part></tp:taxon-name></italic> sp. nov., <italic><tp:taxon-name><tp:taxon-name-part taxon-name-part-type="genus" reg="Siphloplecton">Siphloplecton</tp:taxon-name-part></tp:taxon-name></italic> sp. 5, <italic><tp:taxon-name><tp:taxon-name-part taxon-name-part-type="genus" reg="Siphloplecton">Siphloplecton</tp:taxon-name-part></tp:taxon-name></italic> sp. 6.</p></tp:treatment-sec></tp:taxon-treatment>
