# Supplementary material for: Revision of fossil Metretopodidae (Insecta, Ephemeroptera) in Baltic amber – Part 4: Description of two new species of Siphloplecton Clemens, 1915, with notes on the new S. jaegeri species group and with key to fossil male adults of Siphloplecton
Source: Zookeys. 2019 Dec 10;898:1–26. doi: 10.3897/zookeys.898.47118 (PMC6917629; doi:10.3897/zookeys.898.47118)
Supplement: XML Treatment for Siphloplecton jaegeri [file zookeys.898.47118-treatment2.xml]

<!DOCTYPE tp:taxon-treatment
  PUBLIC "-//TaxonX//DTD Taxonomic Treatment Publishing DTD v0 20100105//EN" "tax-treatment-NSO.dtd">
<tp:taxon-treatment xmlns:tp="http://www.plazi.org/taxpub"><tp:treatment-meta><kwd-group><label>Taxon classification</label><kwd><named-content xmlns:xlink="http://www.w3.org/1999/xlink" content-type="kingdom">Animalia</named-content></kwd><kwd><named-content xmlns:xlink="http://www.w3.org/1999/xlink" content-type="order">Ephemeroptera</named-content></kwd><kwd><named-content xmlns:xlink="http://www.w3.org/1999/xlink" content-type="family">Metretopodidae</named-content></kwd></kwd-group><mixed-citation publication-type="journal"><person-group><name><surname>Godunko</surname><given-names>Roman J.</given-names></name><name><surname>Neumann</surname><given-names>Christian</given-names></name><name><surname>Staniczek</surname><given-names>Arnold H.</given-names></name></person-group><article-title>Revision of fossil <tp:taxon-name><tp:taxon-name-part taxon-name-part-type="family">Metretopodidae</tp:taxon-name-part></tp:taxon-name> (<tp:taxon-name><tp:taxon-name-part taxon-name-part-type="class">Insecta</tp:taxon-name-part></tp:taxon-name>, <tp:taxon-name><tp:taxon-name-part taxon-name-part-type="order">Ephemeroptera</tp:taxon-name-part></tp:taxon-name>) in Baltic amber – Part 4: Description of two new species of <italic><tp:taxon-name><tp:taxon-name-part taxon-name-part-type="genus" reg="Siphloplecton">Siphloplecton</tp:taxon-name-part></tp:taxon-name></italic> Clemens, 1915, with notes on the new <italic><tp:taxon-name><tp:taxon-name-part taxon-name-part-type="genus" reg="Siphloplecton">S.</tp:taxon-name-part> <tp:taxon-name-part taxon-name-part-type="species" reg="jaegeri">jaegeri</tp:taxon-name-part></tp:taxon-name></italic> species group and with key to fossil male adults of <italic><tp:taxon-name><tp:taxon-name-part taxon-name-part-type="genus" reg="Siphloplecton">Siphloplecton</tp:taxon-name-part></tp:taxon-name></italic></article-title><source>Zookeys</source><day>10</day><month>12</month><year>2019</year><volume>898</volume><fpage>1</fpage><lpage>26</lpage><pub-id pub-id-type="doi">10.3897/zookeys.898.47118</pub-id></mixed-citation></tp:treatment-meta><tp:nomenclature><tp:taxon-name><object-id xmlns:xlink="http://www.w3.org/1999/xlink" content-type="arpha" xlink:type="simple">7FD9035A-A5F6-5731-941A-ACB9B93F19C4</object-id>
                <tp:taxon-name-part taxon-name-part-type="genus" reg="Siphloplecton">Siphloplecton</tp:taxon-name-part>
                <tp:taxon-name-part taxon-name-part-type="species" reg="jaegeri">jaegeri</tp:taxon-name-part>
              </tp:taxon-name><tp:taxon-authority>Demoulin, 1968</tp:taxon-authority><xref ref-type="fig" rid="F1">Figures 1</xref><xref ref-type="fig" rid="F2">, 2</xref><xref ref-type="fig" rid="F3">, 3</xref><xref ref-type="fig" rid="F4">, 4</xref><xref ref-type="table" rid="T1">; Table 1</xref><tp:nomenclature-citation-list><tp:nomenclature-citation><tp:taxon-name>
                    <tp:taxon-name-part taxon-name-part-type="genus" reg="Siphloplecton">Siphloplecton</tp:taxon-name-part> <tp:taxon-name-part taxon-name-part-type="species" reg="jaegeri">jaegeri</tp:taxon-name-part></tp:taxon-name><comment>Demoulin, 1968 – <italic>Deutsche Entomologische Zeitschrift</italic>: 252, figs 18a, c (description, designation of holotype)</comment></tp:nomenclature-citation><tp:nomenclature-citation><tp:taxon-name>
                    <tp:taxon-name-part taxon-name-part-type="genus" reg="Siphloplecton">Siphloplecton</tp:taxon-name-part> <tp:taxon-name-part taxon-name-part-type="species" reg="jaegeri">jaegeri</tp:taxon-name-part></tp:taxon-name><comment>Demoulin, 1968 – <xref ref-type="bibr" rid="B6">Staniczek and Godunko 2012</xref>, <tp:taxon-name><tp:taxon-name-part taxon-name-part-type="genus" reg="Paleodiversity">Paleodiversity</tp:taxon-name-part></tp:taxon-name>: 73, figs 10a, b, 11a−c (redescription of holotype). For complete list of synonymies see <xref ref-type="bibr" rid="B6">Staniczek and Godunko (2012</xref>: 73).</comment></tp:nomenclature-citation></tp:nomenclature-citation-list></tp:nomenclature><tp:treatment-sec sec-type="material" id="SECID0EWFAE"><title>Material examined.</title><p>Male imago in Baltic amber (Eocene), <named-content xmlns:xlink="http://www.w3.org/1999/xlink" content-type="dwc:institutional_code" xlink:type="simple">MNB</named-content>, MB.I 7370, specimen labelled as: “6. <tp:taxon-name><tp:taxon-name-part taxon-name-part-type="division">Pseudoneuroptera</tp:taxon-name-part></tp:taxon-name> III <tp:taxon-name><tp:taxon-name-part taxon-name-part-type="family">Ephemeridae</tp:taxon-name-part></tp:taxon-name>”; “Museum für Naturkunde Berlin”; “Paläontologisches Museum”; “Slg.: Künow Inv. Nr.: Nr. 268–294 nur noch 9 Stück vorgefunden”; “Ephemeriden”; “<tp:taxon-name><tp:taxon-name-part taxon-name-part-type="genus" reg="Siphloplecton">Siphloplecton</tp:taxon-name-part></tp:taxon-name> cf. <tp:taxon-name><tp:taxon-name-part taxon-name-part-type="genus" reg="Siphloplecton"/><tp:taxon-name-part taxon-name-part-type="species" reg="jaegeri">jaegeri</tp:taxon-name-part></tp:taxon-name> ♂ imago Nr.: 271” (Figs <xref ref-type="fig" rid="F1">1A–E</xref>, <xref ref-type="fig" rid="F2">2</xref>).</p><fig id="F1" position="float" orientation="portrait"><object-id xmlns:xlink="http://www.w3.org/1999/xlink" content-type="doi" xlink:type="simple">10.3897/zookeys.898.47118.figure1</object-id><object-id xmlns:xlink="http://www.w3.org/1999/xlink" content-type="arpha" xlink:type="simple">580D51FD-4CF6-5752-A429-7E225351857B</object-id><label>Figure 1.</label><caption><p><italic><tp:taxon-name><tp:taxon-name-part taxon-name-part-type="genus" reg="Siphloplecton">Siphloplecton</tp:taxon-name-part> <tp:taxon-name-part taxon-name-part-type="species" reg="jaegeri">jaegeri</tp:taxon-name-part></tp:taxon-name></italic> Demoulin, 1968, <named-content xmlns:xlink="http://www.w3.org/1999/xlink" content-type="dwc:institutional_code" xlink:type="simple">MNB</named-content>, MB.I 7370, male imago (photographs) <bold>A</bold> general dorsal view <bold>B</bold> general ventral view <bold>C</bold> head and thorax in dorsal view <bold>D</bold> right forewings (details of cubital field in ventral view) <bold>E</bold> genitalia in ventral view.</p></caption><graphic xmlns:xlink="http://www.w3.org/1999/xlink" xlink:href="zookeys-898-001-g001.jpg" position="float" orientation="portrait" xlink:type="simple" id="oo_363716.jpg"><uri content-type="original_file" xlink:type="simple">https://binary.pensoft.net/fig/363716</uri></graphic></fig><fig id="F2" position="float" orientation="portrait"><object-id xmlns:xlink="http://www.w3.org/1999/xlink" content-type="doi" xlink:type="simple">10.3897/zookeys.898.47118.figure2</object-id><object-id xmlns:xlink="http://www.w3.org/1999/xlink" content-type="arpha" xlink:type="simple">062732C0-78F4-5468-AD1B-2FB02C4A4E89</object-id><label>Figure 2.</label><caption><p><italic><tp:taxon-name><tp:taxon-name-part taxon-name-part-type="genus" reg="Siphloplecton">Siphloplecton</tp:taxon-name-part> <tp:taxon-name-part taxon-name-part-type="species" reg="jaegeri">jaegeri</tp:taxon-name-part></tp:taxon-name></italic> Demoulin, 1968, <named-content xmlns:xlink="http://www.w3.org/1999/xlink" content-type="dwc:institutional_code" xlink:type="simple">MNB</named-content>, MB.I 7370, male imago (line drawing): general dorsal view.</p></caption><graphic xmlns:xlink="http://www.w3.org/1999/xlink" xlink:href="zookeys-898-001-g002.jpg" position="float" orientation="portrait" xlink:type="simple" id="oo_363717.jpg"><uri content-type="original_file" xlink:type="simple">https://binary.pensoft.net/fig/363717</uri></graphic></fig><p>Well preserved specimen, visible in dorsoventral aspect. Wings completely preserved (Fig. <xref ref-type="fig" rid="F1">1A, B</xref>); posterior margin of left forewing and hind wings twisted. Ventral side of head and prosternum not visible, view obstructed by resin influx and cracks in stone. Foremargin and distal part of left forewing and entire left hind wing dirty brownish coloured; several dark spots on remaining part of left forewing. Such irregular pigmentation is a side effect of the specific conditions of fossilization, and must not be confused with the natural pigmentation of <italic><tp:taxon-name><tp:taxon-name-part taxon-name-part-type="genus" reg="Siphloplecton">Siphloplecton</tp:taxon-name-part></tp:taxon-name></italic> wings (the right wings of the same specimen are colourless and translucent). Right fore- and left middle legs lost. Cerci partly damaged.</p><p>For measurements see Table <xref ref-type="table" rid="T1">1</xref>.</p><table-wrap id="T1" position="float" orientation="portrait"><label>Table 1.</label><caption><p>Measurements of fossil representatives of the <italic><tp:taxon-name><tp:taxon-name-part taxon-name-part-type="genus" reg="Siphloplecton">Siphloplecton</tp:taxon-name-part> <tp:taxon-name-part taxon-name-part-type="species" reg="jaegeri">jaegeri</tp:taxon-name-part></tp:taxon-name></italic> species group.</p></caption><table id="TID0EGAAG" rules="all"><tbody><tr><th rowspan="1" colspan="1">Adult characters</th><th rowspan="1" colspan="1"><italic><tp:taxon-name><tp:taxon-name-part taxon-name-part-type="genus" reg="Siphloplecton">Siphloplecton</tp:taxon-name-part> <tp:taxon-name-part taxon-name-part-type="species" reg="jaegeri">jaegeri</tp:taxon-name-part></tp:taxon-name></italic> [<named-content xmlns:xlink="http://www.w3.org/1999/xlink" content-type="dwc:institutional_code" xlink:type="simple">MNB</named-content>, MB.I 7370, male imago] (mm)</th><th rowspan="1" colspan="1"><italic><tp:taxon-name><tp:taxon-name-part taxon-name-part-type="genus" reg="Siphloplecton">Siphloplecton</tp:taxon-name-part> <tp:taxon-name-part taxon-name-part-type="species" reg="jaegeri">jaegeri</tp:taxon-name-part></tp:taxon-name></italic> [<named-content xmlns:xlink="http://www.w3.org/1999/xlink" content-type="dwc:institutional_code" xlink:type="simple">MNHN</named-content>, 4655 BA, male imago] (mm)</th><th rowspan="1" colspan="1"><italic><tp:taxon-name><tp:taxon-name-part taxon-name-part-type="genus" reg="Siphloplecton">Siphloplecton</tp:taxon-name-part> <tp:taxon-name-part taxon-name-part-type="species" reg="landolti">landolti</tp:taxon-name-part></tp:taxon-name></italic> sp. nov. [<named-content xmlns:xlink="http://www.w3.org/1999/xlink" content-type="dwc:institutional_code" xlink:type="simple">SMNS</named-content>, BB–2377, holotype, male imago] (mm)</th><th rowspan="1" colspan="1"><italic><tp:taxon-name><tp:taxon-name-part taxon-name-part-type="genus" reg="Siphloplecton">Siphloplecton</tp:taxon-name-part> <tp:taxon-name-part taxon-name-part-type="species" reg="studemannae">studemannae</tp:taxon-name-part></tp:taxon-name></italic> sp. nov. [<named-content xmlns:xlink="http://www.w3.org/1999/xlink" content-type="dwc:institutional_code" xlink:type="simple">SMNS</named-content>, BB–2626, holotype, female imago] (mm)</th><th rowspan="1" colspan="1"><italic><tp:taxon-name><tp:taxon-name-part taxon-name-part-type="genus" reg="Siphloplecton">Siphloplecton</tp:taxon-name-part> <tp:taxon-name-part taxon-name-part-type="species" reg="studemannae">studemannae</tp:taxon-name-part></tp:taxon-name></italic> sp. nov. [<named-content xmlns:xlink="http://www.w3.org/1999/xlink" content-type="dwc:institutional_code" xlink:type="simple">MNHK</named-content>, MP/1626, paratype, female imago] (mm)</th><th rowspan="1" colspan="1"><italic><tp:taxon-name><tp:taxon-name-part taxon-name-part-type="genus" reg="Siphloplecton">Siphloplecton</tp:taxon-name-part></tp:taxon-name></italic> sp. 5 [<abbrev xmlns:xlink="http://www.w3.org/1999/xlink" xlink:title="collection of Christel and Hans Werner Hoffeins, Hamburg, Germany" id="ABBRID0EKOAE" xlink:type="simple">CCHH</abbrev>, BaB 1159/5, male imago] (mm)</th><th rowspan="1" colspan="1"><italic><tp:taxon-name><tp:taxon-name-part taxon-name-part-type="genus" reg="Siphloplecton">Siphloplecton</tp:taxon-name-part></tp:taxon-name></italic> sp. 6 [<named-content xmlns:xlink="http://www.w3.org/1999/xlink" content-type="dwc:institutional_code" xlink:type="simple">MNB</named-content>, MB.I 7372, male subimago] mm)</th></tr><tr><td rowspan="1" colspan="1">Length of body</td><td rowspan="1" colspan="1">9.00</td><td rowspan="1" colspan="1">9.08</td><td rowspan="1" colspan="1">10.88</td><td rowspan="1" colspan="1">10.04</td><td rowspan="1" colspan="1">9.48</td><td rowspan="1" colspan="1">9.50</td><td rowspan="1" colspan="1">8.50</td></tr><tr><td rowspan="1" colspan="1">Length of right foreleg</td><td rowspan="1" colspan="1">–</td><td rowspan="1" colspan="1">9.64</td><td rowspan="1" colspan="1">–</td><td rowspan="1" colspan="1">–</td><td rowspan="1" colspan="1">–</td><td rowspan="1" colspan="1">–</td><td rowspan="1" colspan="1">5.11</td></tr><tr><td rowspan="1" colspan="1">Length of femur</td><td rowspan="1" colspan="1">–</td><td rowspan="1" colspan="1">1.80</td><td rowspan="1" colspan="1">–</td><td rowspan="1" colspan="1">–</td><td rowspan="1" colspan="1">–</td><td rowspan="1" colspan="1">–</td><td rowspan="1" colspan="1">1.77</td></tr><tr><td rowspan="1" colspan="1">Length of tibia</td><td rowspan="1" colspan="1">–</td><td rowspan="1" colspan="1">2.00</td><td rowspan="1" colspan="1">–</td><td rowspan="1" colspan="1">–</td><td rowspan="1" colspan="1">–</td><td rowspan="1" colspan="1">–</td><td rowspan="1" colspan="1">1.05</td></tr><tr><td rowspan="1" colspan="1">Length of tarsus</td><td rowspan="1" colspan="1">–</td><td rowspan="1" colspan="1">5.84</td><td rowspan="1" colspan="1">–</td><td rowspan="1" colspan="1">–</td><td rowspan="1" colspan="1">–</td><td rowspan="1" colspan="1">–</td><td rowspan="1" colspan="1">2.29</td></tr><tr><td rowspan="1" colspan="1">Tarsomere 1</td><td rowspan="1" colspan="1">–</td><td rowspan="1" colspan="1">1.40</td><td rowspan="1" colspan="1">–</td><td rowspan="1" colspan="1">–</td><td rowspan="1" colspan="1">–</td><td rowspan="1" colspan="1">–</td><td rowspan="1" colspan="1">0.48</td></tr><tr><td rowspan="1" colspan="1">Tarsomere 2</td><td rowspan="1" colspan="1">–</td><td rowspan="1" colspan="1">1.40</td><td rowspan="1" colspan="1">–</td><td rowspan="1" colspan="1">–</td><td rowspan="1" colspan="1">–</td><td rowspan="1" colspan="1">–</td><td rowspan="1" colspan="1">0.45</td></tr><tr><td rowspan="1" colspan="1">Tarsomere 3</td><td rowspan="1" colspan="1">–</td><td rowspan="1" colspan="1">1.44</td><td rowspan="1" colspan="1">–</td><td rowspan="1" colspan="1">–</td><td rowspan="1" colspan="1">–</td><td rowspan="1" colspan="1">–</td><td rowspan="1" colspan="1">0.48</td></tr><tr><td rowspan="1" colspan="1">Tarsomere 4</td><td rowspan="1" colspan="1">–</td><td rowspan="1" colspan="1">1.20</td><td rowspan="1" colspan="1">–</td><td rowspan="1" colspan="1">–</td><td rowspan="1" colspan="1">–</td><td rowspan="1" colspan="1">–</td><td rowspan="1" colspan="1">0.53</td></tr><tr><td rowspan="1" colspan="1">Tarsomere 5</td><td rowspan="1" colspan="1">–</td><td rowspan="1" colspan="1">0.40</td><td rowspan="1" colspan="1">–</td><td rowspan="1" colspan="1">–</td><td rowspan="1" colspan="1">–</td><td rowspan="1" colspan="1">–</td><td rowspan="1" colspan="1">0.35</td></tr><tr><td rowspan="1" colspan="1">Length of left foreleg</td><td rowspan="1" colspan="1">8.54</td><td rowspan="1" colspan="1">9.40</td><td rowspan="1" colspan="1">3,44*</td><td rowspan="1" colspan="1">4.04*</td><td rowspan="1" colspan="1">–</td><td rowspan="1" colspan="1">13.44</td><td rowspan="1" colspan="1">5.04</td></tr><tr><td rowspan="1" colspan="1">Length of femur</td><td rowspan="1" colspan="1">1.75</td><td rowspan="1" colspan="1">1.80</td><td rowspan="1" colspan="1">1.04*</td><td rowspan="1" colspan="1">2.02*</td><td rowspan="1" colspan="1">–</td><td rowspan="1" colspan="1">3.12</td><td rowspan="1" colspan="1">1.73</td></tr><tr><td rowspan="1" colspan="1">Length of tibia</td><td rowspan="1" colspan="1">1.95</td><td rowspan="1" colspan="1">1.88</td><td rowspan="1" colspan="1">2.40</td><td rowspan="1" colspan="1">1.52</td><td rowspan="1" colspan="1">–</td><td rowspan="1" colspan="1">2.72</td><td rowspan="1" colspan="1">1.10</td></tr><tr><td rowspan="1" colspan="1">Length of tarsus</td><td rowspan="1" colspan="1">4.84</td><td rowspan="1" colspan="1">5.72</td><td rowspan="1" colspan="1">4.64*</td><td rowspan="1" colspan="1">0.50*</td><td rowspan="1" colspan="1">–</td><td rowspan="1" colspan="1">7.60</td><td rowspan="1" colspan="1">2.21</td></tr><tr><td rowspan="1" colspan="1">Tarsomere 1</td><td rowspan="1" colspan="1">1.13</td><td rowspan="1" colspan="1">1.32</td><td rowspan="1" colspan="1">1.80</td><td rowspan="1" colspan="1">0.50</td><td rowspan="1" colspan="1">–</td><td rowspan="1" colspan="1">2.08</td><td rowspan="1" colspan="1">0.45</td></tr><tr><td rowspan="1" colspan="1">Tarsomere 2</td><td rowspan="1" colspan="1">1.13</td><td rowspan="1" colspan="1">1.32</td><td rowspan="1" colspan="1">2.00</td><td rowspan="1" colspan="1">–</td><td rowspan="1" colspan="1">–</td><td rowspan="1" colspan="1">1.88</td><td rowspan="1" colspan="1">0.45</td></tr><tr><td rowspan="1" colspan="1">Tarsomere 3</td><td rowspan="1" colspan="1">1.05</td><td rowspan="1" colspan="1">1.48</td><td rowspan="1" colspan="1">0.84*</td><td rowspan="1" colspan="1">–</td><td rowspan="1" colspan="1">–</td><td rowspan="1" colspan="1">1.64</td><td rowspan="1" colspan="1">0.50</td></tr><tr><td rowspan="1" colspan="1">Tarsomere 4</td><td rowspan="1" colspan="1">1.15</td><td rowspan="1" colspan="1">1.20</td><td rowspan="1" colspan="1">–</td><td rowspan="1" colspan="1">–</td><td rowspan="1" colspan="1">–</td><td rowspan="1" colspan="1">1.44</td><td rowspan="1" colspan="1">0.48</td></tr><tr><td rowspan="1" colspan="1">Tarsomere 5</td><td rowspan="1" colspan="1">0.38</td><td rowspan="1" colspan="1">0.40</td><td rowspan="1" colspan="1">–</td><td rowspan="1" colspan="1">–</td><td rowspan="1" colspan="1">–</td><td rowspan="1" colspan="1">0.56</td><td rowspan="1" colspan="1">0.33</td></tr><tr><td rowspan="1" colspan="1">Length of right middle leg</td><td rowspan="1" colspan="1">–</td><td rowspan="1" colspan="1">3.52</td><td rowspan="1" colspan="1">–</td><td rowspan="1" colspan="1">4.28</td><td rowspan="1" colspan="1">–</td><td rowspan="1" colspan="1">7.24</td><td rowspan="1" colspan="1">3.86</td></tr><tr><td rowspan="1" colspan="1">Length of femur</td><td rowspan="1" colspan="1">–</td><td rowspan="1" colspan="1">1.32</td><td rowspan="1" colspan="1">–</td><td rowspan="1" colspan="1">1.52</td><td rowspan="1" colspan="1">–</td><td rowspan="1" colspan="1">2.88</td><td rowspan="1" colspan="1">1.58</td></tr><tr><td rowspan="1" colspan="1">Length of tibia</td><td rowspan="1" colspan="1">–</td><td rowspan="1" colspan="1">0.40</td><td rowspan="1" colspan="1">–</td><td rowspan="1" colspan="1">1.20</td><td rowspan="1" colspan="1">–</td><td rowspan="1" colspan="1">1.60</td><td rowspan="1" colspan="1">0.85</td></tr><tr><td rowspan="1" colspan="1">Length of tarsus</td><td rowspan="1" colspan="1">–</td><td rowspan="1" colspan="1">1.80</td><td rowspan="1" colspan="1">–</td><td rowspan="1" colspan="1">1.56</td><td rowspan="1" colspan="1">–</td><td rowspan="1" colspan="1">2.76</td><td rowspan="1" colspan="1">1.43</td></tr><tr><td rowspan="1" colspan="1">Tarsomere 1</td><td rowspan="1" colspan="1">–</td><td rowspan="1" colspan="1">0.40</td><td rowspan="1" colspan="1">–</td><td rowspan="1" colspan="1">0.60</td><td rowspan="1" colspan="1">–</td><td rowspan="1" colspan="1">0.88</td><td rowspan="1" colspan="1">0.30</td></tr><tr><td rowspan="1" colspan="1">Tarsomere 2</td><td rowspan="1" colspan="1">–</td><td rowspan="1" colspan="1">0.44</td><td rowspan="1" colspan="1">–</td><td rowspan="1" colspan="1">0.32</td><td rowspan="1" colspan="1">–</td><td rowspan="1" colspan="1">0.68</td><td rowspan="1" colspan="1">0.40</td></tr><tr><td rowspan="1" colspan="1">Tarsomere 3</td><td rowspan="1" colspan="1">–</td><td rowspan="1" colspan="1">0.40</td><td rowspan="1" colspan="1">–</td><td rowspan="1" colspan="1">0.24</td><td rowspan="1" colspan="1">–</td><td rowspan="1" colspan="1">0.52</td><td rowspan="1" colspan="1">0.30</td></tr><tr><td rowspan="1" colspan="1">Tarsomere 4</td><td rowspan="1" colspan="1">–</td><td rowspan="1" colspan="1">0.40</td><td rowspan="1" colspan="1">–</td><td rowspan="1" colspan="1">0.22</td><td rowspan="1" colspan="1">–</td><td rowspan="1" colspan="1">0.32</td><td rowspan="1" colspan="1">0.23</td></tr><tr><td rowspan="1" colspan="1">Tarsomere 5</td><td rowspan="1" colspan="1">–</td><td rowspan="1" colspan="1">0.16</td><td rowspan="1" colspan="1">–</td><td rowspan="1" colspan="1">0.18</td><td rowspan="1" colspan="1">–</td><td rowspan="1" colspan="1">0.36</td><td rowspan="1" colspan="1">0.20</td></tr><tr><td rowspan="1" colspan="1">Length of left middle leg</td><td rowspan="1" colspan="1">2.11*</td><td rowspan="1" colspan="1">3.52</td><td rowspan="1" colspan="1">3.48*</td><td rowspan="1" colspan="1">4.31</td><td rowspan="1" colspan="1">4.09</td><td rowspan="1" colspan="1">7.28</td><td rowspan="1" colspan="1">3.84</td></tr><tr><td rowspan="1" colspan="1">Length of femur</td><td rowspan="1" colspan="1">–</td><td rowspan="1" colspan="1">1.32</td><td rowspan="1" colspan="1">1,80</td><td rowspan="1" colspan="1">1.52</td><td rowspan="1" colspan="1">1.63</td><td rowspan="1" colspan="1">2.92</td><td rowspan="1" colspan="1">1.55</td></tr><tr><td rowspan="1" colspan="1">Length of tibia</td><td rowspan="1" colspan="1">0.63*</td><td rowspan="1" colspan="1">0.40</td><td rowspan="1" colspan="1">1.04</td><td rowspan="1" colspan="1">1.21</td><td rowspan="1" colspan="1">1.00</td><td rowspan="1" colspan="1">1.64</td><td rowspan="1" colspan="1">0.85</td></tr><tr><td rowspan="1" colspan="1">Length of tarsus</td><td rowspan="1" colspan="1">1.48</td><td rowspan="1" colspan="1">1.80</td><td rowspan="1" colspan="1">0.64*</td><td rowspan="1" colspan="1">1.58</td><td rowspan="1" colspan="1">1.46</td><td rowspan="1" colspan="1">2.72</td><td rowspan="1" colspan="1">1.44</td></tr><tr><td rowspan="1" colspan="1">Tarsomere 1</td><td rowspan="1" colspan="1">0.35</td><td rowspan="1" colspan="1">0.40</td><td rowspan="1" colspan="1">0.64*</td><td rowspan="1" colspan="1">0.62</td><td rowspan="1" colspan="1">0.44</td><td rowspan="1" colspan="1">0.80</td><td rowspan="1" colspan="1">0.30</td></tr><tr><td rowspan="1" colspan="1">Tarsomere 2</td><td rowspan="1" colspan="1">0.50</td><td rowspan="1" colspan="1">0.40</td><td rowspan="1" colspan="1">–</td><td rowspan="1" colspan="1">0.34</td><td rowspan="1" colspan="1">0.45</td><td rowspan="1" colspan="1">0.72</td><td rowspan="1" colspan="1">0.40</td></tr><tr><td rowspan="1" colspan="1">Tarsomere 3</td><td rowspan="1" colspan="1">0.25</td><td rowspan="1" colspan="1">0.40</td><td rowspan="1" colspan="1">–</td><td rowspan="1" colspan="1">0.22</td><td rowspan="1" colspan="1">0.13</td><td rowspan="1" colspan="1">0.48</td><td rowspan="1" colspan="1">0.33</td></tr><tr><td rowspan="1" colspan="1">Tarsomere 4</td><td rowspan="1" colspan="1">0.20</td><td rowspan="1" colspan="1">0.40</td><td rowspan="1" colspan="1">–</td><td rowspan="1" colspan="1">0.20</td><td rowspan="1" colspan="1">0.21</td><td rowspan="1" colspan="1">0.36</td><td rowspan="1" colspan="1">0.20</td></tr><tr><td rowspan="1" colspan="1">Tarsomere 5</td><td rowspan="1" colspan="1">0.18</td><td rowspan="1" colspan="1">0.20</td><td rowspan="1" colspan="1">–</td><td rowspan="1" colspan="1">0.20</td><td rowspan="1" colspan="1">0.23</td><td rowspan="1" colspan="1">0.36</td><td rowspan="1" colspan="1">0.20</td></tr><tr><td rowspan="1" colspan="1">Length of right hind leg</td><td rowspan="1" colspan="1">3.52</td><td rowspan="1" colspan="1">3.10</td><td rowspan="1" colspan="1">–</td><td rowspan="1" colspan="1">4.52</td><td rowspan="1" colspan="1">2.68*</td><td rowspan="1" colspan="1">6.84</td><td rowspan="1" colspan="1">3.54</td></tr><tr><td rowspan="1" colspan="1">Length of femur</td><td rowspan="1" colspan="1">1.36</td><td rowspan="1" colspan="1">1.32</td><td rowspan="1" colspan="1">–</td><td rowspan="1" colspan="1">1.68</td><td rowspan="1" colspan="1">1.45</td><td rowspan="1" colspan="1">2.48</td><td rowspan="1" colspan="1">1.63</td></tr><tr><td rowspan="1" colspan="1">Length of tibia</td><td rowspan="1" colspan="1">0.78</td><td rowspan="1" colspan="1">0.40</td><td rowspan="1" colspan="1">–</td><td rowspan="1" colspan="1">1.10</td><td rowspan="1" colspan="1">0.90</td><td rowspan="1" colspan="1">1.64</td><td rowspan="1" colspan="1">0.70</td></tr><tr><td rowspan="1" colspan="1">Length of tarsus</td><td rowspan="1" colspan="1">1.38</td><td rowspan="1" colspan="1">1.38</td><td rowspan="1" colspan="1">–</td><td rowspan="1" colspan="1">1.74</td><td rowspan="1" colspan="1">0.33*</td><td rowspan="1" colspan="1">2.72</td><td rowspan="1" colspan="1">1.21</td></tr><tr><td rowspan="1" colspan="1">Tarsomere 1</td><td rowspan="1" colspan="1">0.35</td><td rowspan="1" colspan="1">0.44</td><td rowspan="1" colspan="1">–</td><td rowspan="1" colspan="1">0.46</td><td rowspan="1" colspan="1">0.33</td><td rowspan="1" colspan="1">0.88</td><td rowspan="1" colspan="1">0.30</td></tr><tr><td rowspan="1" colspan="1">Tarsomere 2</td><td rowspan="1" colspan="1">0.33</td><td rowspan="1" colspan="1">0.36</td><td rowspan="1" colspan="1">–</td><td rowspan="1" colspan="1">0.44</td><td rowspan="1" colspan="1">–</td><td rowspan="1" colspan="1">0.72</td><td rowspan="1" colspan="1">0.30</td></tr><tr><td rowspan="1" colspan="1">Tarsomere 3</td><td rowspan="1" colspan="1">0.25</td><td rowspan="1" colspan="1">0.22</td><td rowspan="1" colspan="1">–</td><td rowspan="1" colspan="1">0.38</td><td rowspan="1" colspan="1">–</td><td rowspan="1" colspan="1">0.48</td><td rowspan="1" colspan="1">0.20</td></tr><tr><td rowspan="1" colspan="1">Tarsomere 4</td><td rowspan="1" colspan="1">0.20</td><td rowspan="1" colspan="1">0.16</td><td rowspan="1" colspan="1">–</td><td rowspan="1" colspan="1">0.24</td><td rowspan="1" colspan="1">–</td><td rowspan="1" colspan="1">0.36</td><td rowspan="1" colspan="1">0.18</td></tr><tr><td rowspan="1" colspan="1">Tarsomere 5</td><td rowspan="1" colspan="1">0.25</td><td rowspan="1" colspan="1">0.20</td><td rowspan="1" colspan="1">–</td><td rowspan="1" colspan="1">0.22</td><td rowspan="1" colspan="1">–</td><td rowspan="1" colspan="1">0.28</td><td rowspan="1" colspan="1">0.23</td></tr><tr><td rowspan="1" colspan="1">Length of left hind leg</td><td rowspan="1" colspan="1">3.43</td><td rowspan="1" colspan="1">3.43</td><td rowspan="1" colspan="1">3.40*</td><td rowspan="1" colspan="1">4.42</td><td rowspan="1" colspan="1">3.01*</td><td rowspan="1" colspan="1">6.84</td><td rowspan="1" colspan="1">3.65</td></tr><tr><td rowspan="1" colspan="1">Length of femur</td><td rowspan="1" colspan="1">1.30</td><td rowspan="1" colspan="1">1.32</td><td rowspan="1" colspan="1">1.92</td><td rowspan="1" colspan="1">1.72</td><td rowspan="1" colspan="1">1.48</td><td rowspan="1" colspan="1">2.48</td><td rowspan="1" colspan="1">1.65</td></tr><tr><td rowspan="1" colspan="1">Length of tibia</td><td rowspan="1" colspan="1">0.75</td><td rowspan="1" colspan="1">0.44</td><td rowspan="1" colspan="1">0.84</td><td rowspan="1" colspan="1">1.06</td><td rowspan="1" colspan="1">0.88</td><td rowspan="1" colspan="1">1.60</td><td rowspan="1" colspan="1">0.75</td></tr><tr><td rowspan="1" colspan="1">Length of tarsus</td><td rowspan="1" colspan="1">1.38</td><td rowspan="1" colspan="1">1.36</td><td rowspan="1" colspan="1">0.64*</td><td rowspan="1" colspan="1">1.64</td><td rowspan="1" colspan="1">0.65*</td><td rowspan="1" colspan="1">2.76</td><td rowspan="1" colspan="1">1.25</td></tr><tr><td rowspan="1" colspan="1">Tarsomere 1</td><td rowspan="1" colspan="1">0.35</td><td rowspan="1" colspan="1">0.40</td><td rowspan="1" colspan="1">0.64*</td><td rowspan="1" colspan="1">0.42</td><td rowspan="1" colspan="1">0.30</td><td rowspan="1" colspan="1">0.84</td><td rowspan="1" colspan="1">0.30</td></tr><tr><td rowspan="1" colspan="1">Tarsomere 2</td><td rowspan="1" colspan="1">0.35</td><td rowspan="1" colspan="1">0.40</td><td rowspan="1" colspan="1">–</td><td rowspan="1" colspan="1">0.42</td><td rowspan="1" colspan="1">0.35*</td><td rowspan="1" colspan="1">0.76</td><td rowspan="1" colspan="1">0.35</td></tr><tr><td rowspan="1" colspan="1">Tarsomere 3</td><td rowspan="1" colspan="1">0.25</td><td rowspan="1" colspan="1">0.20</td><td rowspan="1" colspan="1">–</td><td rowspan="1" colspan="1">0.38</td><td rowspan="1" colspan="1">–</td><td rowspan="1" colspan="1">0.52</td><td rowspan="1" colspan="1">0.25</td></tr><tr><td rowspan="1" colspan="1">Tarsomere 4</td><td rowspan="1" colspan="1">0.18</td><td rowspan="1" colspan="1">0.16</td><td rowspan="1" colspan="1">–</td><td rowspan="1" colspan="1">0.22</td><td rowspan="1" colspan="1">–</td><td rowspan="1" colspan="1">0.32</td><td rowspan="1" colspan="1">0.15</td></tr><tr><td rowspan="1" colspan="1">Tarsomere 5</td><td rowspan="1" colspan="1">0.25</td><td rowspan="1" colspan="1">0.20</td><td rowspan="1" colspan="1">–</td><td rowspan="1" colspan="1">0.20</td><td rowspan="1" colspan="1">–</td><td rowspan="1" colspan="1">0.32</td><td rowspan="1" colspan="1">0.20</td></tr><tr><td rowspan="1" colspan="1">Length of right forewing</td><td rowspan="1" colspan="1">8.13</td><td rowspan="1" colspan="1">8.20</td><td rowspan="1" colspan="1">11.60</td><td rowspan="1" colspan="1">8.80</td><td rowspan="1" colspan="1">9.95</td><td rowspan="1" colspan="1">9.84</td><td rowspan="1" colspan="1">8.75</td></tr><tr><td rowspan="1" colspan="1">Length of left forewing</td><td rowspan="1" colspan="1">8.25</td><td rowspan="1" colspan="1">8.08*</td><td rowspan="1" colspan="1">11.80</td><td rowspan="1" colspan="1">8.60</td><td rowspan="1" colspan="1">6.88*</td><td rowspan="1" colspan="1">9.86</td><td rowspan="1" colspan="1">8.55</td></tr><tr><td rowspan="1" colspan="1">Length of right hind wing</td><td rowspan="1" colspan="1">3.15</td><td rowspan="1" colspan="1">2.70</td><td rowspan="1" colspan="1">3.60</td><td rowspan="1" colspan="1">–</td><td rowspan="1" colspan="1">3.25</td><td rowspan="1" colspan="1">3.50</td><td rowspan="1" colspan="1">2.75</td></tr><tr><td rowspan="1" colspan="1">Length of left hind wing</td><td rowspan="1" colspan="1">3.20</td><td rowspan="1" colspan="1">–</td><td rowspan="1" colspan="1">3.25*</td><td rowspan="1" colspan="1">2.92</td><td rowspan="1" colspan="1">3.30</td><td rowspan="1" colspan="1">3.52</td><td rowspan="1" colspan="1">2.80</td></tr><tr><td rowspan="1" colspan="1">Hind/forewings length ratio</td><td rowspan="1" colspan="1">0.39</td><td rowspan="1" colspan="1">0.39</td><td rowspan="1" colspan="1">0.31</td><td rowspan="1" colspan="1">0.34</td><td rowspan="1" colspan="1">0.33</td><td rowspan="1" colspan="1">0.36</td><td rowspan="1" colspan="1">0.32</td></tr><tr><td rowspan="1" colspan="1">Length of right cercus</td><td rowspan="1" colspan="1">4.25*</td><td rowspan="1" colspan="1">–</td><td rowspan="1" colspan="1">2.84*</td><td rowspan="1" colspan="1">2.24*</td><td rowspan="1" colspan="1">3.03</td><td rowspan="1" colspan="1">–</td><td rowspan="1" colspan="1">4.25*</td></tr><tr><td rowspan="1" colspan="1">Length of left cercus</td><td rowspan="1" colspan="1">4.20*</td><td rowspan="1" colspan="1">–</td><td rowspan="1" colspan="1">3.16*</td><td rowspan="1" colspan="1">2.32*</td><td rowspan="1" colspan="1">4.50</td><td rowspan="1" colspan="1">8.80</td><td rowspan="1" colspan="1">4.00*</td></tr></tbody></table><table-wrap-foot><fn><p>* − preserved part; “−” – not preserved.</p></fn></table-wrap-foot></table-wrap><p>Male imago in Baltic amber (Eocene), <named-content xmlns:xlink="http://www.w3.org/1999/xlink" content-type="dwc:institutional_code" xlink:type="simple">MNHN</named-content>, 4655 BA (Figs <xref ref-type="fig" rid="F3">3</xref>–<xref ref-type="fig" rid="F4">4</xref>).</p><fig id="F3" position="float" orientation="portrait"><object-id xmlns:xlink="http://www.w3.org/1999/xlink" content-type="doi" xlink:type="simple">10.3897/zookeys.898.47118.figure3</object-id><object-id xmlns:xlink="http://www.w3.org/1999/xlink" content-type="arpha" xlink:type="simple">E8B5F987-DB6A-59AE-8D6D-BB68299E17B5</object-id><label>Figure 3.</label><caption><p><italic><tp:taxon-name><tp:taxon-name-part taxon-name-part-type="genus" reg="Siphloplecton">Siphloplecton</tp:taxon-name-part> <tp:taxon-name-part taxon-name-part-type="species" reg="jaegeri">jaegeri</tp:taxon-name-part></tp:taxon-name></italic> Demoulin, 1968, <named-content xmlns:xlink="http://www.w3.org/1999/xlink" content-type="dwc:institutional_code" xlink:type="simple">MNHN</named-content>, 4655 BA, male imago (photographs) <bold>A</bold> general dorsal view (tip of abdomen twisted to ventral side) <bold>B</bold> head and thorax in dorsolateral view <bold>C</bold> right fore- and hind wing in dorsal view <bold>D</bold> genitalia in ventral view.</p></caption><graphic xmlns:xlink="http://www.w3.org/1999/xlink" xlink:href="zookeys-898-001-g003.jpg" position="float" orientation="portrait" xlink:type="simple" id="oo_363718.jpg"><uri content-type="original_file" xlink:type="simple">https://binary.pensoft.net/fig/363718</uri></graphic></fig><fig id="F4" position="float" orientation="portrait"><object-id xmlns:xlink="http://www.w3.org/1999/xlink" content-type="doi" xlink:type="simple">10.3897/zookeys.898.47118.figure4</object-id><object-id xmlns:xlink="http://www.w3.org/1999/xlink" content-type="arpha" xlink:type="simple">1DA28535-EE4C-5DE1-8DC2-20B881F48DFC</object-id><label>Figure 4.</label><caption><p><italic><tp:taxon-name><tp:taxon-name-part taxon-name-part-type="genus" reg="Siphloplecton">Siphloplecton</tp:taxon-name-part> <tp:taxon-name-part taxon-name-part-type="species" reg="jaegeri">jaegeri</tp:taxon-name-part></tp:taxon-name></italic> Demoulin, 1968, <named-content xmlns:xlink="http://www.w3.org/1999/xlink" content-type="dwc:institutional_code" xlink:type="simple">MNHN</named-content>, 4655 BA, male imago (line drawings) <bold>A</bold> general dorsal view <bold>B</bold> genitalia in ventral view.</p></caption><graphic xmlns:xlink="http://www.w3.org/1999/xlink" xlink:href="zookeys-898-001-g004.jpg" position="float" orientation="portrait" xlink:type="simple" id="oo_363719.jpg"><uri content-type="original_file" xlink:type="simple">https://binary.pensoft.net/fig/363719</uri></graphic></fig><p>The specimen is visible in dorsoventral and, partly, lateral aspect. Head and thorax ventrally with “Verlumung”. Right fore- and hind wings fully preserved; left pair of wings partly twisted; details of cubital field not discernible. Cerci lost.</p><p>Colour yellow to yellowish-brown with darker thorax, but generally paler than all other known specimens of <italic><tp:taxon-name><tp:taxon-name-part taxon-name-part-type="genus" reg="Siphloplecton">S.</tp:taxon-name-part> <tp:taxon-name-part taxon-name-part-type="species" reg="jaegeri">jaegeri</tp:taxon-name-part></tp:taxon-name></italic>. Wings hyaline, translucent, without any pigmentation.</p><p>For measurements see Table <xref ref-type="table" rid="T1">1</xref>.</p></tp:treatment-sec><tp:treatment-sec sec-type="description" id="SECID0E5CBG"><title>Description of specimens.</title><p>General colouration from pale (yellow to yellowish-brown), to dark brown (yellowish-brown to intensively brown); details of wing colouration are described above.</p><p><bold><italic>Head</italic></bold> uniformly brown. Eyes large, well developed, medially contiguous (Figs <xref ref-type="fig" rid="F1">1C</xref>, <xref ref-type="fig" rid="F2">2</xref>, <xref ref-type="fig" rid="F3">3A</xref>, <xref ref-type="fig" rid="F4">4A</xref>), slightly flattened laterally (<named-content xmlns:xlink="http://www.w3.org/1999/xlink" content-type="dwc:institutional_code" xlink:type="simple">MNB</named-content> specimen); ocelli of <named-content xmlns:xlink="http://www.w3.org/1999/xlink" content-type="dwc:institutional_code" xlink:type="simple">MNHN</named-content> specimen with slightly paler apical part and darker basally; antennae light brown, longer than head (Fig. <xref ref-type="fig" rid="F3">3A</xref>); ocelli and antennae of <named-content xmlns:xlink="http://www.w3.org/1999/xlink" content-type="dwc:institutional_code" xlink:type="simple">MNB</named-content> specimen not visible due to resin influxes (Fig. <xref ref-type="fig" rid="F1">1A–C</xref>).</p><p><bold><italic>Thorax</italic></bold> brown with dirty maculation dorsally (<named-content xmlns:xlink="http://www.w3.org/1999/xlink" content-type="dwc:institutional_code" xlink:type="simple">MNB</named-content> specimen), yellowish-brown with markedly darker sterna (<named-content xmlns:xlink="http://www.w3.org/1999/xlink" content-type="dwc:institutional_code" xlink:type="simple">MNHN</named-content> specimen); mesonotal suture stretched backwards medially; lateroparapsidal suture elongated, without surrounding pigmentation; furcasternal protuberances of mesothorax fused.</p><p><bold><italic>Wings</italic></bold> hyaline. Pterostigma with at least 6 anastomosed veins. Cubital field of right forewing with well-developed intercalary vein (iCu1) close to CuA and basally directly connected to it, followed by one pair of intercalaries (iCu2, iCu3) basally connected to each other and connected to CuA (in <named-content xmlns:xlink="http://www.w3.org/1999/xlink" content-type="dwc:institutional_code" xlink:type="simple">MNHN</named-content> specimen also to CuP) by a short crossvein (Figs <xref ref-type="fig" rid="F1">1D</xref>, <xref ref-type="fig" rid="F2">2</xref>, <xref ref-type="fig" rid="F4">4A</xref>). Hind wings with triads RS, MA and MP (Fig. <xref ref-type="fig" rid="F4">4A</xref>); preserved part of hind wings 0.39× forewing length (<named-content xmlns:xlink="http://www.w3.org/1999/xlink" content-type="dwc:institutional_code" xlink:type="simple">MNB</named-content> specimen). Hind wings of <named-content xmlns:xlink="http://www.w3.org/1999/xlink" content-type="dwc:institutional_code" xlink:type="simple">MNHN</named-content> specimen with triads RS, MA and MP, poorly visible distally; preserved part of hind wings 0.35× forewing length. Costal process small.</p><p><bold><italic>Legs</italic></bold> brownish; tibiae and tarsi darker than femora; structure and proportions of leg segments similar to those of holotype of <italic><tp:taxon-name><tp:taxon-name-part taxon-name-part-type="genus" reg="Siphloplecton">S.</tp:taxon-name-part> <tp:taxon-name-part taxon-name-part-type="species" reg="jaegeri">jaegeri</tp:taxon-name-part></tp:taxon-name></italic>; outer margin of foretibia with pointed setae; measurements of leg segments in Table <xref ref-type="table" rid="T1">1</xref>.</p><p><bold><italic>Abdominal</italic></bold> segments well preserved, paler than thorax. Shape of styliger and penis lobes (Figs <xref ref-type="fig" rid="F1">1E</xref>, <xref ref-type="fig" rid="F3">3D</xref>, <xref ref-type="fig" rid="F4">4B</xref>) similar to those of <italic><tp:taxon-name><tp:taxon-name-part taxon-name-part-type="genus" reg="Siphloplecton">S.</tp:taxon-name-part> <tp:taxon-name-part taxon-name-part-type="species" reg="jaegeri">jaegeri</tp:taxon-name-part></tp:taxon-name></italic> holotype (<xref ref-type="bibr" rid="B2">Demoulin 1968</xref>: 252, figs 18a, c, <xref ref-type="bibr" rid="B6">Staniczek and Godunko 2012</xref>: 74, fig. 11c). Styliger plate angulate, deeply incised with three prominent projections; medial projection markedly broad; basal segment of forceps basally (a) markedly narrower than adjoining apical part of plate (b) (a/b = 0.57); forceps 4-segmented; segment 2 longest, segment 4 approximately 2.47 to 2.65 times as long as wide; length ratio of segment 3 to segment 4 approximately 0.9:1. Penis lobes elongated, medially incised, triangular, with relatively inconspicuous incision between lateral and medial penis sclerites. Surface details of penis lobes not visible.</p><p><bold><italic>Paracercus</italic></bold> vestigial, 5-segmented.</p></tp:treatment-sec><tp:treatment-sec sec-type="comments" id="SECID0EZJBG"><title>Comments.</title><p>Some minor differences regarding the proportions of the fore/hind wings and forceps segments between the holotype of <italic><tp:taxon-name><tp:taxon-name-part taxon-name-part-type="genus" reg="Siphloplecton">S.</tp:taxon-name-part> <tp:taxon-name-part taxon-name-part-type="species" reg="jaegeri">jaegeri</tp:taxon-name-part></tp:taxon-name></italic> and the specimens described above are present. However, we attribute these specimens to <italic><tp:taxon-name><tp:taxon-name-part taxon-name-part-type="genus" reg="Siphloplecton">S.</tp:taxon-name-part> <tp:taxon-name-part taxon-name-part-type="species" reg="jaegeri">jaegeri</tp:taxon-name-part></tp:taxon-name></italic> due to the presence of 1+2 intercalaries in the cubital field, pointed setae along outer margin of foretibia, and the shape of plate and penis lobes.</p></tp:treatment-sec><ref-list><ref id="B6"><mixed-citation xmlns:xlink="http://www.w3.org/1999/xlink" xlink:type="simple"><person-group><name name-style="western"><surname>Staniczek</surname><given-names>AH</given-names></name><name name-style="western"><surname>Godunko</surname><given-names>RJ</given-names></name></person-group> (<year>2012</year>) <article-title>Revision of fossil <tp:taxon-name><tp:taxon-name-part taxon-name-part-type="family">Metretopodidae</tp:taxon-name-part></tp:taxon-name> (<tp:taxon-name><tp:taxon-name-part taxon-name-part-type="class">Insecta</tp:taxon-name-part></tp:taxon-name>: <tp:taxon-name><tp:taxon-name-part taxon-name-part-type="order">Ephemeroptera</tp:taxon-name-part></tp:taxon-name>) in Baltic amber. – Part 1: Type specimens of hitherto described fossil species of <italic><tp:taxon-name><tp:taxon-name-part taxon-name-part-type="genus">Siphloplecton</tp:taxon-name-part></tp:taxon-name></italic> Clemens, 1915 and <italic><tp:taxon-name><tp:taxon-name-part taxon-name-part-type="genus">Metretopus</tp:taxon-name-part></tp:taxon-name></italic> Eaton, 1901, with description of four new fossil species of <italic><tp:taxon-name><tp:taxon-name-part taxon-name-part-type="genus">Siphloplecton</tp:taxon-name-part></tp:taxon-name></italic>.</article-title><source>Palaeodiversity</source><volume>5</volume>: <fpage>57</fpage>–<lpage>87</lpage>.</mixed-citation></ref><ref id="B2"><mixed-citation xmlns:xlink="http://www.w3.org/1999/xlink" xlink:type="simple"><person-group><name name-style="western"><surname>Demoulin</surname><given-names>G</given-names></name></person-group> (<year>1968</year>) Deuxième contribution à la connaissance des Ephéméroptère de l’amber oligocène de la Baltique. Deutsche Entomologische Zeitschrift 15(1−3): 233−276. <ext-link xlink:type="simple" ext-link-type="doi" xlink:href="10.1002/mmnd.4810150110">https://doi.org/10.1002/mmnd.4810150110</ext-link></mixed-citation></ref></ref-list></tp:taxon-treatment>
