# Supplementary material for: Revision of fossil Metretopodidae (Insecta, Ephemeroptera) in Baltic amber – Part 4: Description of two new species of Siphloplecton Clemens, 1915, with notes on the new S. jaegeri species group and with key to fossil male adults of Siphloplecton
Source: Zookeys. 2019 Dec 10;898:1–26. doi: 10.3897/zookeys.898.47118 (PMC6917629; doi:10.3897/zookeys.898.47118)
Supplement: XML Treatment for Siphloplecton landolti [file zookeys.898.47118-treatment3.xml]

<!DOCTYPE tp:taxon-treatment
  PUBLIC "-//TaxonX//DTD Taxonomic Treatment Publishing DTD v0 20100105//EN" "tax-treatment-NSO.dtd">
<tp:taxon-treatment xmlns:tp="http://www.plazi.org/taxpub"><tp:treatment-meta><kwd-group><label>Taxon classification</label><kwd><named-content xmlns:xlink="http://www.w3.org/1999/xlink" content-type="kingdom">Animalia</named-content></kwd><kwd><named-content xmlns:xlink="http://www.w3.org/1999/xlink" content-type="order">Ephemeroptera</named-content></kwd><kwd><named-content xmlns:xlink="http://www.w3.org/1999/xlink" content-type="family">Metretopodidae</named-content></kwd></kwd-group><mixed-citation publication-type="journal"><person-group><name><surname>Godunko</surname><given-names>Roman J.</given-names></name><name><surname>Neumann</surname><given-names>Christian</given-names></name><name><surname>Staniczek</surname><given-names>Arnold H.</given-names></name></person-group><article-title>Revision of fossil <tp:taxon-name><tp:taxon-name-part taxon-name-part-type="family">Metretopodidae</tp:taxon-name-part></tp:taxon-name> (<tp:taxon-name><tp:taxon-name-part taxon-name-part-type="class">Insecta</tp:taxon-name-part></tp:taxon-name>, <tp:taxon-name><tp:taxon-name-part taxon-name-part-type="order">Ephemeroptera</tp:taxon-name-part></tp:taxon-name>) in Baltic amber – Part 4: Description of two new species of <italic><tp:taxon-name><tp:taxon-name-part taxon-name-part-type="genus" reg="Siphloplecton">Siphloplecton</tp:taxon-name-part></tp:taxon-name></italic> Clemens, 1915, with notes on the new <italic><tp:taxon-name><tp:taxon-name-part taxon-name-part-type="genus" reg="Siphloplecton">S.</tp:taxon-name-part> <tp:taxon-name-part taxon-name-part-type="species" reg="jaegeri">jaegeri</tp:taxon-name-part></tp:taxon-name></italic> species group and with key to fossil male adults of <italic><tp:taxon-name><tp:taxon-name-part taxon-name-part-type="genus" reg="Siphloplecton">Siphloplecton</tp:taxon-name-part></tp:taxon-name></italic></article-title><source>Zookeys</source><day>10</day><month>12</month><year>2019</year><volume>898</volume><fpage>1</fpage><lpage>26</lpage><pub-id pub-id-type="doi">10.3897/zookeys.898.47118</pub-id></mixed-citation></tp:treatment-meta><tp:nomenclature><tp:taxon-name><object-id xmlns:xlink="http://www.w3.org/1999/xlink" content-type="arpha" xlink:type="simple">AA629EF8-A7B5-5C92-8F18-0E561D8DBDAA</object-id>
                <tp:taxon-name-part taxon-name-part-type="genus" reg="Siphloplecton">Siphloplecton</tp:taxon-name-part>
                <tp:taxon-name-part taxon-name-part-type="species" reg="landolti">landolti</tp:taxon-name-part>
                <object-id xmlns:xlink="http://www.w3.org/1999/xlink" content-type="zoobank" xlink:type="simple">http://zoobank.org/F5338779-9D55-48B5-9542-7357704A8A64</object-id>
              </tp:taxon-name><tp:taxon-status xmlns:xlink="http://www.w3.org/1999/xlink" xlink:type="simple">sp. nov.</tp:taxon-status><xref ref-type="fig" rid="F5">Figures 5</xref><xref ref-type="fig" rid="F6">, 6</xref><xref ref-type="fig" rid="F7">, 7</xref><xref ref-type="table" rid="T1">; Table 1</xref></tp:nomenclature><tp:treatment-sec sec-type="material" id="SECID0E1MBG"><title>Material examined.</title><p><bold><italic>Holotype</italic>.</bold> Male imago in Baltic amber (Eocene), <named-content xmlns:xlink="http://www.w3.org/1999/xlink" content-type="dwc:institutional_code" xlink:type="simple">SMNS</named-content> BB–2377. Well preserved specimen in clear amber, well visible in dorsoventral aspect. Each of both forewings bent upwards approximately at half length (left forewing partly twisted); left hind wing twisted; genitalia visible in ventral and, partly, lateral view.</p><p>For measurements see Table <xref ref-type="table" rid="T1">1</xref>.</p></tp:treatment-sec><tp:treatment-sec sec-type="description" id="SECID0EQNBG"><title>Description.</title><p>Colouration pale, dorsal side slightly darker than ventral side. Brownish diffuse maculation on thorax and abdomen preserved. Ocelli well preserved. Eyes large, medially contiguous; brownish maculation on eye surface partly preserved; antennae longer than head (Figs <xref ref-type="fig" rid="F5">5A–C, E</xref>, <xref ref-type="fig" rid="F6">6A–B</xref>).</p><fig id="F5" position="float" orientation="portrait"><object-id xmlns:xlink="http://www.w3.org/1999/xlink" content-type="doi" xlink:type="simple">10.3897/zookeys.898.47118.figure5</object-id><object-id xmlns:xlink="http://www.w3.org/1999/xlink" content-type="arpha" xlink:type="simple">B11B6E89-3219-5497-9BA0-B1600680A078</object-id><label>Figure 5.</label><caption><p><italic><tp:taxon-name><tp:taxon-name-part taxon-name-part-type="genus" reg="Siphloplecton">Siphloplecton</tp:taxon-name-part> <tp:taxon-name-part taxon-name-part-type="species" reg="landolti">landolti</tp:taxon-name-part></tp:taxon-name></italic> sp. nov., <named-content xmlns:xlink="http://www.w3.org/1999/xlink" content-type="dwc:institutional_code" xlink:type="simple">SMNS</named-content>, BB–2377, holotype, male imago (photographs) <bold>A</bold> general dorsal view <bold>B</bold> general ventral view <bold>C</bold> cubital field of right forewing <bold>D</bold> right hind wing in dorsal view <bold>E</bold> head and thorax in ventral view <bold>F</bold> genitalia in ventral view.</p></caption><graphic xmlns:xlink="http://www.w3.org/1999/xlink" xlink:href="zookeys-898-001-g005.jpg" position="float" orientation="portrait" xlink:type="simple" id="oo_363720.jpg"><uri content-type="original_file" xlink:type="simple">https://binary.pensoft.net/fig/363720</uri></graphic></fig><fig id="F6" position="float" orientation="portrait"><object-id xmlns:xlink="http://www.w3.org/1999/xlink" content-type="doi" xlink:type="simple">10.3897/zookeys.898.47118.figure6</object-id><object-id xmlns:xlink="http://www.w3.org/1999/xlink" content-type="arpha" xlink:type="simple">06145E76-B492-5058-82D0-FCEFD28D1E4E</object-id><label>Figure 6.</label><caption><p><italic><tp:taxon-name><tp:taxon-name-part taxon-name-part-type="genus" reg="Siphloplecton">Siphloplecton</tp:taxon-name-part> <tp:taxon-name-part taxon-name-part-type="species" reg="landolti">landolti</tp:taxon-name-part></tp:taxon-name></italic> sp. nov., <named-content xmlns:xlink="http://www.w3.org/1999/xlink" content-type="dwc:institutional_code" xlink:type="simple">SMNS</named-content>, BB–2377, holotype, male imago (line drawings) <bold>A</bold> head and thorax in dorsal view <bold>B</bold> head and thorax in ventral view.</p></caption><graphic xmlns:xlink="http://www.w3.org/1999/xlink" xlink:href="zookeys-898-001-g006.jpg" position="float" orientation="portrait" xlink:type="simple" id="oo_363721.jpg"><uri content-type="original_file" xlink:type="simple">https://binary.pensoft.net/fig/363721</uri></graphic></fig><p><bold><italic>Thorax</italic></bold> with traces of brownish pigmentation on dorsal and ventral sides; “Verlumung” mainly on lateral sides near wing bases. Lateroparapsidal suture elongate, typical for <italic><tp:taxon-name><tp:taxon-name-part taxon-name-part-type="genus" reg="Siphloplecton">Siphloplecton</tp:taxon-name-part></tp:taxon-name></italic>; no conspecific pigmentation around lateroparapsidal suture; mesonotal suture medially bulged (Fig. <xref ref-type="fig" rid="F6">6A</xref>); furcasternal protuberances of mesothorax contiguous (Fig. <xref ref-type="fig" rid="F6">6B</xref>); lateral aspect of thorax hardly visible.</p><p><bold><italic>Wings</italic></bold> translucent, hyaline, not pigmented, venation well visible; pterostigma translucent, without pigmentation, with simple veins. Cubital field of forewing well visible on right wing only (twisted on left wing): one distinct pair of intercalary veins (iCu2 and iCu3) situated close to CuP and connected with CuP and CuA; one long intercalary vein (iCu1) connected with CuA and also with iCu2 by crossveins; additional short intercalaries present, ending at hind margin of wing (one of them between iCu1 and iCu2, basally joining both veins) (Fig. <xref ref-type="fig" rid="F5">5C</xref>). Hind wings with triads RS, MA and MP, 0.31× forewing length; costal process bluntly pointed (Fig. <xref ref-type="fig" rid="F5">5D</xref>).</p><p><bold><italic>Legs</italic></bold> damaged; both right fore- and hind legs lost; tarsus of left foreleg only partly preserved (for details see Table <xref ref-type="table" rid="T1">1</xref>). Tibia of left foreleg paler than femur and tarsus. Left foretibia with strong, sharply pointed setae along outer margin. Tibia of left middle and hind legs black; preserved part of first tarsomere of left middle leg black. Tibia of middle and hind legs with trace of tibiopatellar suture; first tarsomere of middle and hind legs fused with tibia. Tarsal claws lost (Fig. <xref ref-type="fig" rid="F5">5A–B</xref>).</p><p><bold><italic>Abdominal</italic></bold> segments completely preserved, sterna visibly paler than terga; genitalia dark.</p><p><bold><italic>Styliger</italic></bold> plate angulate, mediocaudally deeply incised; these incisions with pronounced, broad, triangular projections; medial projection not large, blunt apically (Figs <xref ref-type="fig" rid="F5">5F</xref>, <xref ref-type="fig" rid="F7">7</xref>). Basal segment of forceps basally relatively wide; forceps 4-segmented, segment 4 approximately 3.30 times longer than wide; length ratio of segment 3 to segment 4 approximately 1:1. Penis lobes distinctly elongated, well separated from each other apically, ellipsoidal; medial sclerite rounded apically; lateral and medial sclerite markedly separated on outer side with inconspicuous incision between sclerites; features of ventral surface of penis lobes not visible (Figs <xref ref-type="fig" rid="F5">5F</xref>, <xref ref-type="fig" rid="F7">7</xref>).</p><fig id="F7" position="float" orientation="portrait"><object-id xmlns:xlink="http://www.w3.org/1999/xlink" content-type="doi" xlink:type="simple">10.3897/zookeys.898.47118.figure7</object-id><object-id xmlns:xlink="http://www.w3.org/1999/xlink" content-type="arpha" xlink:type="simple">34B9CA62-1648-537B-B1BA-115F2FE4B222</object-id><label>Figure 7.</label><caption><p><italic><tp:taxon-name><tp:taxon-name-part taxon-name-part-type="genus" reg="Siphloplecton">Siphloplecton</tp:taxon-name-part> <tp:taxon-name-part taxon-name-part-type="species" reg="landolti">landolti</tp:taxon-name-part></tp:taxon-name></italic> sp. nov., <named-content xmlns:xlink="http://www.w3.org/1999/xlink" content-type="dwc:institutional_code" xlink:type="simple">SMNS</named-content>, BB–2377, holotype, male imago (line drawing): genitalia in ventral view.</p></caption><graphic xmlns:xlink="http://www.w3.org/1999/xlink" xlink:href="zookeys-898-001-g007.jpg" position="float" orientation="portrait" xlink:type="simple" id="oo_363722.jpg"><uri content-type="original_file" xlink:type="simple">https://binary.pensoft.net/fig/363722</uri></graphic></fig><p><bold><italic>Paracercus</italic></bold> vestigial; cerci partly lost.</p></tp:treatment-sec><tp:treatment-sec sec-type="comments" id="SECID0E1UBG"><title>Comments.</title><p>The new species can be placed within the <italic><tp:taxon-name><tp:taxon-name-part taxon-name-part-type="genus" reg="Siphloplecton"/><tp:taxon-name-part taxon-name-part-type="species" reg="jaegeri">jaegeri</tp:taxon-name-part></tp:taxon-name></italic> species group based on the characteristic shape of the penis lobes, the arrangement of cubital intercalaries of the forewing and the sharply pointed setae along the outer margin of the foretibia. <italic><tp:taxon-name><tp:taxon-name-part taxon-name-part-type="genus" reg="Siphloplecton">Siphloplecton</tp:taxon-name-part> <tp:taxon-name-part taxon-name-part-type="species" reg="landolti">landolti</tp:taxon-name-part></tp:taxon-name></italic> sp. nov. can be separated from the closely related <italic><tp:taxon-name><tp:taxon-name-part taxon-name-part-type="genus" reg="Siphloplecton">S.</tp:taxon-name-part> <tp:taxon-name-part taxon-name-part-type="species" reg="jaegeri">jaegeri</tp:taxon-name-part></tp:taxon-name></italic> by (1) shape of styliger with relatively small and apically rounded medial projection; (2) relatively wide base of basal forceps segment compared to adjoining apical part of plate; (3) proportions of last forceps segments; (4) ellipsoidal shape of penis lobes with medial sclerite rounded at tip.</p><p>The body measurements of <italic><tp:taxon-name><tp:taxon-name-part taxon-name-part-type="genus" reg="Siphloplecton">S.</tp:taxon-name-part> <tp:taxon-name-part taxon-name-part-type="species" reg="landolti">landolti</tp:taxon-name-part></tp:taxon-name></italic> sp. nov. are comparable to other representatives of the <italic><tp:taxon-name><tp:taxon-name-part taxon-name-part-type="genus" reg="Siphloplecton">S.</tp:taxon-name-part> <tp:taxon-name-part taxon-name-part-type="species" reg="jaegeri">jaegeri</tp:taxon-name-part></tp:taxon-name></italic> species group, but the ratio of hind/forewing length is lower in comparison with <italic><tp:taxon-name><tp:taxon-name-part taxon-name-part-type="genus" reg="Siphloplecton">S.</tp:taxon-name-part> <tp:taxon-name-part taxon-name-part-type="species" reg="jaegeri">jaegeri</tp:taxon-name-part></tp:taxon-name></italic> itself.</p></tp:treatment-sec><tp:treatment-sec sec-type="etymology" id="SECID0EZXBG"><title>Etymology.</title><p>Following our tradition of naming new fossil species of <italic><tp:taxon-name><tp:taxon-name-part taxon-name-part-type="genus" reg="Siphloplecton">Siphloplecton</tp:taxon-name-part></tp:taxon-name></italic> after Swiss ephemeropterists, this species is named after Peter Landolt, Lausanne, to honour his contributions to the knowledge of Swiss mayflies.</p></tp:treatment-sec><tp:treatment-sec><!--Section generated to contain objects referenced in tp:taxon-treatment.--><table-wrap id="T1" position="float" orientation="portrait"><label>Table 1.</label><caption><p>Measurements of fossil representatives of the <italic><tp:taxon-name><tp:taxon-name-part taxon-name-part-type="genus" reg="Siphloplecton">Siphloplecton</tp:taxon-name-part> <tp:taxon-name-part taxon-name-part-type="species" reg="jaegeri">jaegeri</tp:taxon-name-part></tp:taxon-name></italic> species group.</p></caption><table id="TID0EGAAG" rules="all"><tbody><tr><th rowspan="1" colspan="1">Adult characters</th><th rowspan="1" colspan="1"><italic><tp:taxon-name><tp:taxon-name-part taxon-name-part-type="genus" reg="Siphloplecton">Siphloplecton</tp:taxon-name-part> <tp:taxon-name-part taxon-name-part-type="species" reg="jaegeri">jaegeri</tp:taxon-name-part></tp:taxon-name></italic> [<named-content xmlns:xlink="http://www.w3.org/1999/xlink" content-type="dwc:institutional_code" xlink:type="simple">MNB</named-content>, MB.I 7370, male imago] (mm)</th><th rowspan="1" colspan="1"><italic><tp:taxon-name><tp:taxon-name-part taxon-name-part-type="genus" reg="Siphloplecton">Siphloplecton</tp:taxon-name-part> <tp:taxon-name-part taxon-name-part-type="species" reg="jaegeri">jaegeri</tp:taxon-name-part></tp:taxon-name></italic> [<named-content xmlns:xlink="http://www.w3.org/1999/xlink" content-type="dwc:institutional_code" xlink:type="simple">MNHN</named-content>, 4655 BA, male imago] (mm)</th><th rowspan="1" colspan="1"><italic><tp:taxon-name><tp:taxon-name-part taxon-name-part-type="genus" reg="Siphloplecton">Siphloplecton</tp:taxon-name-part> <tp:taxon-name-part taxon-name-part-type="species" reg="landolti">landolti</tp:taxon-name-part></tp:taxon-name></italic> sp. nov. [<named-content xmlns:xlink="http://www.w3.org/1999/xlink" content-type="dwc:institutional_code" xlink:type="simple">SMNS</named-content>, BB–2377, holotype, male imago] (mm)</th><th rowspan="1" colspan="1"><italic><tp:taxon-name><tp:taxon-name-part taxon-name-part-type="genus" reg="Siphloplecton">Siphloplecton</tp:taxon-name-part> <tp:taxon-name-part taxon-name-part-type="species" reg="studemannae">studemannae</tp:taxon-name-part></tp:taxon-name></italic> sp. nov. [<named-content xmlns:xlink="http://www.w3.org/1999/xlink" content-type="dwc:institutional_code" xlink:type="simple">SMNS</named-content>, BB–2626, holotype, female imago] (mm)</th><th rowspan="1" colspan="1"><italic><tp:taxon-name><tp:taxon-name-part taxon-name-part-type="genus" reg="Siphloplecton">Siphloplecton</tp:taxon-name-part> <tp:taxon-name-part taxon-name-part-type="species" reg="studemannae">studemannae</tp:taxon-name-part></tp:taxon-name></italic> sp. nov. [<named-content xmlns:xlink="http://www.w3.org/1999/xlink" content-type="dwc:institutional_code" xlink:type="simple">MNHK</named-content>, MP/1626, paratype, female imago] (mm)</th><th rowspan="1" colspan="1"><italic><tp:taxon-name><tp:taxon-name-part taxon-name-part-type="genus" reg="Siphloplecton">Siphloplecton</tp:taxon-name-part></tp:taxon-name></italic> sp. 5 [<abbrev xmlns:xlink="http://www.w3.org/1999/xlink" xlink:title="collection of Christel and Hans Werner Hoffeins, Hamburg, Germany" id="ABBRID0EKOAE" xlink:type="simple">CCHH</abbrev>, BaB 1159/5, male imago] (mm)</th><th rowspan="1" colspan="1"><italic><tp:taxon-name><tp:taxon-name-part taxon-name-part-type="genus" reg="Siphloplecton">Siphloplecton</tp:taxon-name-part></tp:taxon-name></italic> sp. 6 [<named-content xmlns:xlink="http://www.w3.org/1999/xlink" content-type="dwc:institutional_code" xlink:type="simple">MNB</named-content>, MB.I 7372, male subimago] mm)</th></tr><tr><td rowspan="1" colspan="1">Length of body</td><td rowspan="1" colspan="1">9.00</td><td rowspan="1" colspan="1">9.08</td><td rowspan="1" colspan="1">10.88</td><td rowspan="1" colspan="1">10.04</td><td rowspan="1" colspan="1">9.48</td><td rowspan="1" colspan="1">9.50</td><td rowspan="1" colspan="1">8.50</td></tr><tr><td rowspan="1" colspan="1">Length of right foreleg</td><td rowspan="1" colspan="1">–</td><td rowspan="1" colspan="1">9.64</td><td rowspan="1" colspan="1">–</td><td rowspan="1" colspan="1">–</td><td rowspan="1" colspan="1">–</td><td rowspan="1" colspan="1">–</td><td rowspan="1" colspan="1">5.11</td></tr><tr><td rowspan="1" colspan="1">Length of femur</td><td rowspan="1" colspan="1">–</td><td rowspan="1" colspan="1">1.80</td><td rowspan="1" colspan="1">–</td><td rowspan="1" colspan="1">–</td><td rowspan="1" colspan="1">–</td><td rowspan="1" colspan="1">–</td><td rowspan="1" colspan="1">1.77</td></tr><tr><td rowspan="1" colspan="1">Length of tibia</td><td rowspan="1" colspan="1">–</td><td rowspan="1" colspan="1">2.00</td><td rowspan="1" colspan="1">–</td><td rowspan="1" colspan="1">–</td><td rowspan="1" colspan="1">–</td><td rowspan="1" colspan="1">–</td><td rowspan="1" colspan="1">1.05</td></tr><tr><td rowspan="1" colspan="1">Length of tarsus</td><td rowspan="1" colspan="1">–</td><td rowspan="1" colspan="1">5.84</td><td rowspan="1" colspan="1">–</td><td rowspan="1" colspan="1">–</td><td rowspan="1" colspan="1">–</td><td rowspan="1" colspan="1">–</td><td rowspan="1" colspan="1">2.29</td></tr><tr><td rowspan="1" colspan="1">Tarsomere 1</td><td rowspan="1" colspan="1">–</td><td rowspan="1" colspan="1">1.40</td><td rowspan="1" colspan="1">–</td><td rowspan="1" colspan="1">–</td><td rowspan="1" colspan="1">–</td><td rowspan="1" colspan="1">–</td><td rowspan="1" colspan="1">0.48</td></tr><tr><td rowspan="1" colspan="1">Tarsomere 2</td><td rowspan="1" colspan="1">–</td><td rowspan="1" colspan="1">1.40</td><td rowspan="1" colspan="1">–</td><td rowspan="1" colspan="1">–</td><td rowspan="1" colspan="1">–</td><td rowspan="1" colspan="1">–</td><td rowspan="1" colspan="1">0.45</td></tr><tr><td rowspan="1" colspan="1">Tarsomere 3</td><td rowspan="1" colspan="1">–</td><td rowspan="1" colspan="1">1.44</td><td rowspan="1" colspan="1">–</td><td rowspan="1" colspan="1">–</td><td rowspan="1" colspan="1">–</td><td rowspan="1" colspan="1">–</td><td rowspan="1" colspan="1">0.48</td></tr><tr><td rowspan="1" colspan="1">Tarsomere 4</td><td rowspan="1" colspan="1">–</td><td rowspan="1" colspan="1">1.20</td><td rowspan="1" colspan="1">–</td><td rowspan="1" colspan="1">–</td><td rowspan="1" colspan="1">–</td><td rowspan="1" colspan="1">–</td><td rowspan="1" colspan="1">0.53</td></tr><tr><td rowspan="1" colspan="1">Tarsomere 5</td><td rowspan="1" colspan="1">–</td><td rowspan="1" colspan="1">0.40</td><td rowspan="1" colspan="1">–</td><td rowspan="1" colspan="1">–</td><td rowspan="1" colspan="1">–</td><td rowspan="1" colspan="1">–</td><td rowspan="1" colspan="1">0.35</td></tr><tr><td rowspan="1" colspan="1">Length of left foreleg</td><td rowspan="1" colspan="1">8.54</td><td rowspan="1" colspan="1">9.40</td><td rowspan="1" colspan="1">3,44*</td><td rowspan="1" colspan="1">4.04*</td><td rowspan="1" colspan="1">–</td><td rowspan="1" colspan="1">13.44</td><td rowspan="1" colspan="1">5.04</td></tr><tr><td rowspan="1" colspan="1">Length of femur</td><td rowspan="1" colspan="1">1.75</td><td rowspan="1" colspan="1">1.80</td><td rowspan="1" colspan="1">1.04*</td><td rowspan="1" colspan="1">2.02*</td><td rowspan="1" colspan="1">–</td><td rowspan="1" colspan="1">3.12</td><td rowspan="1" colspan="1">1.73</td></tr><tr><td rowspan="1" colspan="1">Length of tibia</td><td rowspan="1" colspan="1">1.95</td><td rowspan="1" colspan="1">1.88</td><td rowspan="1" colspan="1">2.40</td><td rowspan="1" colspan="1">1.52</td><td rowspan="1" colspan="1">–</td><td rowspan="1" colspan="1">2.72</td><td rowspan="1" colspan="1">1.10</td></tr><tr><td rowspan="1" colspan="1">Length of tarsus</td><td rowspan="1" colspan="1">4.84</td><td rowspan="1" colspan="1">5.72</td><td rowspan="1" colspan="1">4.64*</td><td rowspan="1" colspan="1">0.50*</td><td rowspan="1" colspan="1">–</td><td rowspan="1" colspan="1">7.60</td><td rowspan="1" colspan="1">2.21</td></tr><tr><td rowspan="1" colspan="1">Tarsomere 1</td><td rowspan="1" colspan="1">1.13</td><td rowspan="1" colspan="1">1.32</td><td rowspan="1" colspan="1">1.80</td><td rowspan="1" colspan="1">0.50</td><td rowspan="1" colspan="1">–</td><td rowspan="1" colspan="1">2.08</td><td rowspan="1" colspan="1">0.45</td></tr><tr><td rowspan="1" colspan="1">Tarsomere 2</td><td rowspan="1" colspan="1">1.13</td><td rowspan="1" colspan="1">1.32</td><td rowspan="1" colspan="1">2.00</td><td rowspan="1" colspan="1">–</td><td rowspan="1" colspan="1">–</td><td rowspan="1" colspan="1">1.88</td><td rowspan="1" colspan="1">0.45</td></tr><tr><td rowspan="1" colspan="1">Tarsomere 3</td><td rowspan="1" colspan="1">1.05</td><td rowspan="1" colspan="1">1.48</td><td rowspan="1" colspan="1">0.84*</td><td rowspan="1" colspan="1">–</td><td rowspan="1" colspan="1">–</td><td rowspan="1" colspan="1">1.64</td><td rowspan="1" colspan="1">0.50</td></tr><tr><td rowspan="1" colspan="1">Tarsomere 4</td><td rowspan="1" colspan="1">1.15</td><td rowspan="1" colspan="1">1.20</td><td rowspan="1" colspan="1">–</td><td rowspan="1" colspan="1">–</td><td rowspan="1" colspan="1">–</td><td rowspan="1" colspan="1">1.44</td><td rowspan="1" colspan="1">0.48</td></tr><tr><td rowspan="1" colspan="1">Tarsomere 5</td><td rowspan="1" colspan="1">0.38</td><td rowspan="1" colspan="1">0.40</td><td rowspan="1" colspan="1">–</td><td rowspan="1" colspan="1">–</td><td rowspan="1" colspan="1">–</td><td rowspan="1" colspan="1">0.56</td><td rowspan="1" colspan="1">0.33</td></tr><tr><td rowspan="1" colspan="1">Length of right middle leg</td><td rowspan="1" colspan="1">–</td><td rowspan="1" colspan="1">3.52</td><td rowspan="1" colspan="1">–</td><td rowspan="1" colspan="1">4.28</td><td rowspan="1" colspan="1">–</td><td rowspan="1" colspan="1">7.24</td><td rowspan="1" colspan="1">3.86</td></tr><tr><td rowspan="1" colspan="1">Length of femur</td><td rowspan="1" colspan="1">–</td><td rowspan="1" colspan="1">1.32</td><td rowspan="1" colspan="1">–</td><td rowspan="1" colspan="1">1.52</td><td rowspan="1" colspan="1">–</td><td rowspan="1" colspan="1">2.88</td><td rowspan="1" colspan="1">1.58</td></tr><tr><td rowspan="1" colspan="1">Length of tibia</td><td rowspan="1" colspan="1">–</td><td rowspan="1" colspan="1">0.40</td><td rowspan="1" colspan="1">–</td><td rowspan="1" colspan="1">1.20</td><td rowspan="1" colspan="1">–</td><td rowspan="1" colspan="1">1.60</td><td rowspan="1" colspan="1">0.85</td></tr><tr><td rowspan="1" colspan="1">Length of tarsus</td><td rowspan="1" colspan="1">–</td><td rowspan="1" colspan="1">1.80</td><td rowspan="1" colspan="1">–</td><td rowspan="1" colspan="1">1.56</td><td rowspan="1" colspan="1">–</td><td rowspan="1" colspan="1">2.76</td><td rowspan="1" colspan="1">1.43</td></tr><tr><td rowspan="1" colspan="1">Tarsomere 1</td><td rowspan="1" colspan="1">–</td><td rowspan="1" colspan="1">0.40</td><td rowspan="1" colspan="1">–</td><td rowspan="1" colspan="1">0.60</td><td rowspan="1" colspan="1">–</td><td rowspan="1" colspan="1">0.88</td><td rowspan="1" colspan="1">0.30</td></tr><tr><td rowspan="1" colspan="1">Tarsomere 2</td><td rowspan="1" colspan="1">–</td><td rowspan="1" colspan="1">0.44</td><td rowspan="1" colspan="1">–</td><td rowspan="1" colspan="1">0.32</td><td rowspan="1" colspan="1">–</td><td rowspan="1" colspan="1">0.68</td><td rowspan="1" colspan="1">0.40</td></tr><tr><td rowspan="1" colspan="1">Tarsomere 3</td><td rowspan="1" colspan="1">–</td><td rowspan="1" colspan="1">0.40</td><td rowspan="1" colspan="1">–</td><td rowspan="1" colspan="1">0.24</td><td rowspan="1" colspan="1">–</td><td rowspan="1" colspan="1">0.52</td><td rowspan="1" colspan="1">0.30</td></tr><tr><td rowspan="1" colspan="1">Tarsomere 4</td><td rowspan="1" colspan="1">–</td><td rowspan="1" colspan="1">0.40</td><td rowspan="1" colspan="1">–</td><td rowspan="1" colspan="1">0.22</td><td rowspan="1" colspan="1">–</td><td rowspan="1" colspan="1">0.32</td><td rowspan="1" colspan="1">0.23</td></tr><tr><td rowspan="1" colspan="1">Tarsomere 5</td><td rowspan="1" colspan="1">–</td><td rowspan="1" colspan="1">0.16</td><td rowspan="1" colspan="1">–</td><td rowspan="1" colspan="1">0.18</td><td rowspan="1" colspan="1">–</td><td rowspan="1" colspan="1">0.36</td><td rowspan="1" colspan="1">0.20</td></tr><tr><td rowspan="1" colspan="1">Length of left middle leg</td><td rowspan="1" colspan="1">2.11*</td><td rowspan="1" colspan="1">3.52</td><td rowspan="1" colspan="1">3.48*</td><td rowspan="1" colspan="1">4.31</td><td rowspan="1" colspan="1">4.09</td><td rowspan="1" colspan="1">7.28</td><td rowspan="1" colspan="1">3.84</td></tr><tr><td rowspan="1" colspan="1">Length of femur</td><td rowspan="1" colspan="1">–</td><td rowspan="1" colspan="1">1.32</td><td rowspan="1" colspan="1">1,80</td><td rowspan="1" colspan="1">1.52</td><td rowspan="1" colspan="1">1.63</td><td rowspan="1" colspan="1">2.92</td><td rowspan="1" colspan="1">1.55</td></tr><tr><td rowspan="1" colspan="1">Length of tibia</td><td rowspan="1" colspan="1">0.63*</td><td rowspan="1" colspan="1">0.40</td><td rowspan="1" colspan="1">1.04</td><td rowspan="1" colspan="1">1.21</td><td rowspan="1" colspan="1">1.00</td><td rowspan="1" colspan="1">1.64</td><td rowspan="1" colspan="1">0.85</td></tr><tr><td rowspan="1" colspan="1">Length of tarsus</td><td rowspan="1" colspan="1">1.48</td><td rowspan="1" colspan="1">1.80</td><td rowspan="1" colspan="1">0.64*</td><td rowspan="1" colspan="1">1.58</td><td rowspan="1" colspan="1">1.46</td><td rowspan="1" colspan="1">2.72</td><td rowspan="1" colspan="1">1.44</td></tr><tr><td rowspan="1" colspan="1">Tarsomere 1</td><td rowspan="1" colspan="1">0.35</td><td rowspan="1" colspan="1">0.40</td><td rowspan="1" colspan="1">0.64*</td><td rowspan="1" colspan="1">0.62</td><td rowspan="1" colspan="1">0.44</td><td rowspan="1" colspan="1">0.80</td><td rowspan="1" colspan="1">0.30</td></tr><tr><td rowspan="1" colspan="1">Tarsomere 2</td><td rowspan="1" colspan="1">0.50</td><td rowspan="1" colspan="1">0.40</td><td rowspan="1" colspan="1">–</td><td rowspan="1" colspan="1">0.34</td><td rowspan="1" colspan="1">0.45</td><td rowspan="1" colspan="1">0.72</td><td rowspan="1" colspan="1">0.40</td></tr><tr><td rowspan="1" colspan="1">Tarsomere 3</td><td rowspan="1" colspan="1">0.25</td><td rowspan="1" colspan="1">0.40</td><td rowspan="1" colspan="1">–</td><td rowspan="1" colspan="1">0.22</td><td rowspan="1" colspan="1">0.13</td><td rowspan="1" colspan="1">0.48</td><td rowspan="1" colspan="1">0.33</td></tr><tr><td rowspan="1" colspan="1">Tarsomere 4</td><td rowspan="1" colspan="1">0.20</td><td rowspan="1" colspan="1">0.40</td><td rowspan="1" colspan="1">–</td><td rowspan="1" colspan="1">0.20</td><td rowspan="1" colspan="1">0.21</td><td rowspan="1" colspan="1">0.36</td><td rowspan="1" colspan="1">0.20</td></tr><tr><td rowspan="1" colspan="1">Tarsomere 5</td><td rowspan="1" colspan="1">0.18</td><td rowspan="1" colspan="1">0.20</td><td rowspan="1" colspan="1">–</td><td rowspan="1" colspan="1">0.20</td><td rowspan="1" colspan="1">0.23</td><td rowspan="1" colspan="1">0.36</td><td rowspan="1" colspan="1">0.20</td></tr><tr><td rowspan="1" colspan="1">Length of right hind leg</td><td rowspan="1" colspan="1">3.52</td><td rowspan="1" colspan="1">3.10</td><td rowspan="1" colspan="1">–</td><td rowspan="1" colspan="1">4.52</td><td rowspan="1" colspan="1">2.68*</td><td rowspan="1" colspan="1">6.84</td><td rowspan="1" colspan="1">3.54</td></tr><tr><td rowspan="1" colspan="1">Length of femur</td><td rowspan="1" colspan="1">1.36</td><td rowspan="1" colspan="1">1.32</td><td rowspan="1" colspan="1">–</td><td rowspan="1" colspan="1">1.68</td><td rowspan="1" colspan="1">1.45</td><td rowspan="1" colspan="1">2.48</td><td rowspan="1" colspan="1">1.63</td></tr><tr><td rowspan="1" colspan="1">Length of tibia</td><td rowspan="1" colspan="1">0.78</td><td rowspan="1" colspan="1">0.40</td><td rowspan="1" colspan="1">–</td><td rowspan="1" colspan="1">1.10</td><td rowspan="1" colspan="1">0.90</td><td rowspan="1" colspan="1">1.64</td><td rowspan="1" colspan="1">0.70</td></tr><tr><td rowspan="1" colspan="1">Length of tarsus</td><td rowspan="1" colspan="1">1.38</td><td rowspan="1" colspan="1">1.38</td><td rowspan="1" colspan="1">–</td><td rowspan="1" colspan="1">1.74</td><td rowspan="1" colspan="1">0.33*</td><td rowspan="1" colspan="1">2.72</td><td rowspan="1" colspan="1">1.21</td></tr><tr><td rowspan="1" colspan="1">Tarsomere 1</td><td rowspan="1" colspan="1">0.35</td><td rowspan="1" colspan="1">0.44</td><td rowspan="1" colspan="1">–</td><td rowspan="1" colspan="1">0.46</td><td rowspan="1" colspan="1">0.33</td><td rowspan="1" colspan="1">0.88</td><td rowspan="1" colspan="1">0.30</td></tr><tr><td rowspan="1" colspan="1">Tarsomere 2</td><td rowspan="1" colspan="1">0.33</td><td rowspan="1" colspan="1">0.36</td><td rowspan="1" colspan="1">–</td><td rowspan="1" colspan="1">0.44</td><td rowspan="1" colspan="1">–</td><td rowspan="1" colspan="1">0.72</td><td rowspan="1" colspan="1">0.30</td></tr><tr><td rowspan="1" colspan="1">Tarsomere 3</td><td rowspan="1" colspan="1">0.25</td><td rowspan="1" colspan="1">0.22</td><td rowspan="1" colspan="1">–</td><td rowspan="1" colspan="1">0.38</td><td rowspan="1" colspan="1">–</td><td rowspan="1" colspan="1">0.48</td><td rowspan="1" colspan="1">0.20</td></tr><tr><td rowspan="1" colspan="1">Tarsomere 4</td><td rowspan="1" colspan="1">0.20</td><td rowspan="1" colspan="1">0.16</td><td rowspan="1" colspan="1">–</td><td rowspan="1" colspan="1">0.24</td><td rowspan="1" colspan="1">–</td><td rowspan="1" colspan="1">0.36</td><td rowspan="1" colspan="1">0.18</td></tr><tr><td rowspan="1" colspan="1">Tarsomere 5</td><td rowspan="1" colspan="1">0.25</td><td rowspan="1" colspan="1">0.20</td><td rowspan="1" colspan="1">–</td><td rowspan="1" colspan="1">0.22</td><td rowspan="1" colspan="1">–</td><td rowspan="1" colspan="1">0.28</td><td rowspan="1" colspan="1">0.23</td></tr><tr><td rowspan="1" colspan="1">Length of left hind leg</td><td rowspan="1" colspan="1">3.43</td><td rowspan="1" colspan="1">3.43</td><td rowspan="1" colspan="1">3.40*</td><td rowspan="1" colspan="1">4.42</td><td rowspan="1" colspan="1">3.01*</td><td rowspan="1" colspan="1">6.84</td><td rowspan="1" colspan="1">3.65</td></tr><tr><td rowspan="1" colspan="1">Length of femur</td><td rowspan="1" colspan="1">1.30</td><td rowspan="1" colspan="1">1.32</td><td rowspan="1" colspan="1">1.92</td><td rowspan="1" colspan="1">1.72</td><td rowspan="1" colspan="1">1.48</td><td rowspan="1" colspan="1">2.48</td><td rowspan="1" colspan="1">1.65</td></tr><tr><td rowspan="1" colspan="1">Length of tibia</td><td rowspan="1" colspan="1">0.75</td><td rowspan="1" colspan="1">0.44</td><td rowspan="1" colspan="1">0.84</td><td rowspan="1" colspan="1">1.06</td><td rowspan="1" colspan="1">0.88</td><td rowspan="1" colspan="1">1.60</td><td rowspan="1" colspan="1">0.75</td></tr><tr><td rowspan="1" colspan="1">Length of tarsus</td><td rowspan="1" colspan="1">1.38</td><td rowspan="1" colspan="1">1.36</td><td rowspan="1" colspan="1">0.64*</td><td rowspan="1" colspan="1">1.64</td><td rowspan="1" colspan="1">0.65*</td><td rowspan="1" colspan="1">2.76</td><td rowspan="1" colspan="1">1.25</td></tr><tr><td rowspan="1" colspan="1">Tarsomere 1</td><td rowspan="1" colspan="1">0.35</td><td rowspan="1" colspan="1">0.40</td><td rowspan="1" colspan="1">0.64*</td><td rowspan="1" colspan="1">0.42</td><td rowspan="1" colspan="1">0.30</td><td rowspan="1" colspan="1">0.84</td><td rowspan="1" colspan="1">0.30</td></tr><tr><td rowspan="1" colspan="1">Tarsomere 2</td><td rowspan="1" colspan="1">0.35</td><td rowspan="1" colspan="1">0.40</td><td rowspan="1" colspan="1">–</td><td rowspan="1" colspan="1">0.42</td><td rowspan="1" colspan="1">0.35*</td><td rowspan="1" colspan="1">0.76</td><td rowspan="1" colspan="1">0.35</td></tr><tr><td rowspan="1" colspan="1">Tarsomere 3</td><td rowspan="1" colspan="1">0.25</td><td rowspan="1" colspan="1">0.20</td><td rowspan="1" colspan="1">–</td><td rowspan="1" colspan="1">0.38</td><td rowspan="1" colspan="1">–</td><td rowspan="1" colspan="1">0.52</td><td rowspan="1" colspan="1">0.25</td></tr><tr><td rowspan="1" colspan="1">Tarsomere 4</td><td rowspan="1" colspan="1">0.18</td><td rowspan="1" colspan="1">0.16</td><td rowspan="1" colspan="1">–</td><td rowspan="1" colspan="1">0.22</td><td rowspan="1" colspan="1">–</td><td rowspan="1" colspan="1">0.32</td><td rowspan="1" colspan="1">0.15</td></tr><tr><td rowspan="1" colspan="1">Tarsomere 5</td><td rowspan="1" colspan="1">0.25</td><td rowspan="1" colspan="1">0.20</td><td rowspan="1" colspan="1">–</td><td rowspan="1" colspan="1">0.20</td><td rowspan="1" colspan="1">–</td><td rowspan="1" colspan="1">0.32</td><td rowspan="1" colspan="1">0.20</td></tr><tr><td rowspan="1" colspan="1">Length of right forewing</td><td rowspan="1" colspan="1">8.13</td><td rowspan="1" colspan="1">8.20</td><td rowspan="1" colspan="1">11.60</td><td rowspan="1" colspan="1">8.80</td><td rowspan="1" colspan="1">9.95</td><td rowspan="1" colspan="1">9.84</td><td rowspan="1" colspan="1">8.75</td></tr><tr><td rowspan="1" colspan="1">Length of left forewing</td><td rowspan="1" colspan="1">8.25</td><td rowspan="1" colspan="1">8.08*</td><td rowspan="1" colspan="1">11.80</td><td rowspan="1" colspan="1">8.60</td><td rowspan="1" colspan="1">6.88*</td><td rowspan="1" colspan="1">9.86</td><td rowspan="1" colspan="1">8.55</td></tr><tr><td rowspan="1" colspan="1">Length of right hind wing</td><td rowspan="1" colspan="1">3.15</td><td rowspan="1" colspan="1">2.70</td><td rowspan="1" colspan="1">3.60</td><td rowspan="1" colspan="1">–</td><td rowspan="1" colspan="1">3.25</td><td rowspan="1" colspan="1">3.50</td><td rowspan="1" colspan="1">2.75</td></tr><tr><td rowspan="1" colspan="1">Length of left hind wing</td><td rowspan="1" colspan="1">3.20</td><td rowspan="1" colspan="1">–</td><td rowspan="1" colspan="1">3.25*</td><td rowspan="1" colspan="1">2.92</td><td rowspan="1" colspan="1">3.30</td><td rowspan="1" colspan="1">3.52</td><td rowspan="1" colspan="1">2.80</td></tr><tr><td rowspan="1" colspan="1">Hind/forewings length ratio</td><td rowspan="1" colspan="1">0.39</td><td rowspan="1" colspan="1">0.39</td><td rowspan="1" colspan="1">0.31</td><td rowspan="1" colspan="1">0.34</td><td rowspan="1" colspan="1">0.33</td><td rowspan="1" colspan="1">0.36</td><td rowspan="1" colspan="1">0.32</td></tr><tr><td rowspan="1" colspan="1">Length of right cercus</td><td rowspan="1" colspan="1">4.25*</td><td rowspan="1" colspan="1">–</td><td rowspan="1" colspan="1">2.84*</td><td rowspan="1" colspan="1">2.24*</td><td rowspan="1" colspan="1">3.03</td><td rowspan="1" colspan="1">–</td><td rowspan="1" colspan="1">4.25*</td></tr><tr><td rowspan="1" colspan="1">Length of left cercus</td><td rowspan="1" colspan="1">4.20*</td><td rowspan="1" colspan="1">–</td><td rowspan="1" colspan="1">3.16*</td><td rowspan="1" colspan="1">2.32*</td><td rowspan="1" colspan="1">4.50</td><td rowspan="1" colspan="1">8.80</td><td rowspan="1" colspan="1">4.00*</td></tr></tbody></table><table-wrap-foot><fn><p>* − preserved part; “−” – not preserved.</p></fn></table-wrap-foot></table-wrap></tp:treatment-sec></tp:taxon-treatment>
