# Supplementary material for: Revision of fossil Metretopodidae (Insecta, Ephemeroptera) in Baltic amber – Part 4: Description of two new species of Siphloplecton Clemens, 1915, with notes on the new S. jaegeri species group and with key to fossil male adults of Siphloplecton
Source: Zookeys. 2019 Dec 10;898:1–26. doi: 10.3897/zookeys.898.47118 (PMC6917629; doi:10.3897/zookeys.898.47118)
Supplement: XML Treatment for Siphloplecton studemannae [file zookeys.898.47118-treatment4.xml]

<!DOCTYPE tp:taxon-treatment
  PUBLIC "-//TaxonX//DTD Taxonomic Treatment Publishing DTD v0 20100105//EN" "tax-treatment-NSO.dtd">
<tp:taxon-treatment xmlns:tp="http://www.plazi.org/taxpub"><tp:treatment-meta><kwd-group><label>Taxon classification</label><kwd><named-content xmlns:xlink="http://www.w3.org/1999/xlink" content-type="kingdom">Animalia</named-content></kwd><kwd><named-content xmlns:xlink="http://www.w3.org/1999/xlink" content-type="order">Ephemeroptera</named-content></kwd><kwd><named-content xmlns:xlink="http://www.w3.org/1999/xlink" content-type="family">Metretopodidae</named-content></kwd></kwd-group><mixed-citation publication-type="journal"><person-group><name><surname>Godunko</surname><given-names>Roman J.</given-names></name><name><surname>Neumann</surname><given-names>Christian</given-names></name><name><surname>Staniczek</surname><given-names>Arnold H.</given-names></name></person-group><article-title>Revision of fossil <tp:taxon-name><tp:taxon-name-part taxon-name-part-type="family">Metretopodidae</tp:taxon-name-part></tp:taxon-name> (<tp:taxon-name><tp:taxon-name-part taxon-name-part-type="class">Insecta</tp:taxon-name-part></tp:taxon-name>, <tp:taxon-name><tp:taxon-name-part taxon-name-part-type="order">Ephemeroptera</tp:taxon-name-part></tp:taxon-name>) in Baltic amber – Part 4: Description of two new species of <italic><tp:taxon-name><tp:taxon-name-part taxon-name-part-type="genus" reg="Siphloplecton">Siphloplecton</tp:taxon-name-part></tp:taxon-name></italic> Clemens, 1915, with notes on the new <italic><tp:taxon-name><tp:taxon-name-part taxon-name-part-type="genus" reg="Siphloplecton">S.</tp:taxon-name-part> <tp:taxon-name-part taxon-name-part-type="species" reg="jaegeri">jaegeri</tp:taxon-name-part></tp:taxon-name></italic> species group and with key to fossil male adults of <italic><tp:taxon-name><tp:taxon-name-part taxon-name-part-type="genus" reg="Siphloplecton">Siphloplecton</tp:taxon-name-part></tp:taxon-name></italic></article-title><source>Zookeys</source><day>10</day><month>12</month><year>2019</year><volume>898</volume><fpage>1</fpage><lpage>26</lpage><pub-id pub-id-type="doi">10.3897/zookeys.898.47118</pub-id></mixed-citation></tp:treatment-meta><tp:nomenclature><tp:taxon-name><object-id xmlns:xlink="http://www.w3.org/1999/xlink" content-type="arpha" xlink:type="simple">EC67D71F-662D-5B5D-BF37-B9A705B11950</object-id>
                <tp:taxon-name-part taxon-name-part-type="genus" reg="Siphloplecton">Siphloplecton</tp:taxon-name-part>
                <tp:taxon-name-part taxon-name-part-type="species" reg="studemannae">studemannae</tp:taxon-name-part>
                <object-id xmlns:xlink="http://www.w3.org/1999/xlink" content-type="zoobank" xlink:type="simple">http://zoobank.org/2D1C8631-DAFF-4B84-B10D-7D7FAB3E5334</object-id>
              </tp:taxon-name><tp:taxon-status xmlns:xlink="http://www.w3.org/1999/xlink" xlink:type="simple">sp. nov.</tp:taxon-status><xref ref-type="fig" rid="F8">Figures 8</xref><xref ref-type="fig" rid="F9">, 9</xref><xref ref-type="fig" rid="F10">, 10</xref><xref ref-type="fig" rid="F11">, 11</xref><xref ref-type="table" rid="T1">; Table 1</xref></tp:nomenclature><tp:treatment-sec sec-type="material" id="SECID0EC1BG"><title>Material examined.</title><p><bold><italic>Holotype</italic>.</bold> Female imago in Baltic amber (Eocene), <named-content xmlns:xlink="http://www.w3.org/1999/xlink" content-type="dwc:institutional_code" xlink:type="simple">SMNS</named-content> BB–2626. Well preserved specimen in clear amber, well visible in dorsoventral aspect. Right foreleg lost; hind wings (especially left wing) twisted. Head and thorax covered by “Verlumung”. Additionally, piece of amber with numerous cracks, thus details of thoracic terga invisible, and thorax only partly visible from ventral side. For measurements see Table <xref ref-type="table" rid="T1">1</xref>.</p><p><bold><italic>Paratype</italic>.</bold> Female imago in Baltic amber (Eocene), <named-content xmlns:xlink="http://www.w3.org/1999/xlink" content-type="dwc:institutional_code" xlink:type="simple">MNHK</named-content>, MP/1626. Partly damaged specimen, visible in ventral aspect. View on body hampered by resin influxes, numerous cracks, and considerable “Verlumung”, so thoracic sutures are hardly visible. Head lost. Pronotum damaged, its structure invisible. Distal part of mesonotum, metanotum and abdominal segments I−IV dorsally covered by plant tissue. Right forewing twisted along its length; left forewing lacks its basal part and distal end. Right foreleg, right middle leg, left middle tarsus, and both hind legs lost. Cerci only partly preserved. For measurements see Table <xref ref-type="table" rid="T1">1</xref>.</p></tp:treatment-sec><tp:treatment-sec sec-type="description" id="SECID0EM2BG"><title>Description of holotype.</title><p>General colour of body pale, yellow to yellowish-brown. Ventral side of body slightly darker than dorsal side. Ocelli well preserved. Eyes medially separated, but approximated (Fig. <xref ref-type="fig" rid="F8">8A</xref>). Distance between eyes 0.22× of head width. Antennae complete, slightly longer than head, pale.</p><fig id="F8" position="float" orientation="portrait"><object-id xmlns:xlink="http://www.w3.org/1999/xlink" content-type="doi" xlink:type="simple">10.3897/zookeys.898.47118.figure8</object-id><object-id xmlns:xlink="http://www.w3.org/1999/xlink" content-type="arpha" xlink:type="simple">85DB63C6-51E8-5605-8F69-170A0534483A</object-id><label>Figure 8.</label><caption><p><italic><tp:taxon-name><tp:taxon-name-part taxon-name-part-type="genus" reg="Siphloplecton">Siphloplecton</tp:taxon-name-part> <tp:taxon-name-part taxon-name-part-type="species" reg="studemannae">studemannae</tp:taxon-name-part></tp:taxon-name></italic> sp. nov., <named-content xmlns:xlink="http://www.w3.org/1999/xlink" content-type="dwc:institutional_code" xlink:type="simple">SMNS</named-content>, BB–2626, holotype, female imago (photographs) <bold>A</bold> general dorsal view <bold>B</bold> general ventral view <bold>C</bold> left forewing in dorsal view <bold>D</bold> wing base and cubital field of right forewing in ventral view <bold>E</bold> left hind wing in ventral view <bold>F</bold> right hind leg in medial view <bold>G</bold> claws of hind legs <bold>H</bold> abdominal segments VII–X in ventral view.</p></caption><graphic xmlns:xlink="http://www.w3.org/1999/xlink" xlink:href="zookeys-898-001-g008.jpg" position="float" orientation="portrait" xlink:type="simple" id="oo_363724.jpg"><uri content-type="original_file" xlink:type="simple">https://binary.pensoft.net/fig/363724</uri></graphic></fig><p><bold><italic>Thorax</italic></bold> ventrally yellowish coloured by “Verlumung”, mainly in posterior part. Furcasternal protuberances of mesothorax contiguous (Fig. <xref ref-type="fig" rid="F8">8B</xref>); lateral aspect of thorax not visible.</p><p><bold><italic>Wings</italic></bold> translucent, hyaline, not pigmented. Wing venation well visible only from ventral side; basal part of wings covered by numerous cracks from dorsal side. Cubital field of both forewings with one pair of intercalary veins (iCu2, iCu3) towards CuP and one additional vein (iCu1) near CuA (Figs <xref ref-type="fig" rid="F8">8C–D</xref>, <xref ref-type="fig" rid="F9">9</xref>). Right hind wing hardly visible, twisted; left hind wing completely preserved with three pairs of triads, 0.34× of right forewing length. Costal process bluntly pointed apically and small (Fig. <xref ref-type="fig" rid="F8">8E</xref>).</p><p><bold><italic>Legs</italic></bold> relatively well preserved, except forelegs (right is lost; left incomplete). Measurements of leg segments in Table <xref ref-type="table" rid="T1">1</xref>. Tibiae of middle and hind legs each with trace of tibiopatellar suture; first tarsomere of middle and hind legs fused with tibia (Fig. <xref ref-type="fig" rid="F8">8F</xref>). Tarsi with 5 tarsomeres; tarsal claws dissimilar: one hooked and one blunt (Fig. <xref ref-type="fig" rid="F8">8G</xref>).</p><p><bold><italic>Abdominal</italic></bold> segments completely preserved, pale; terga VIII–X slightly darker than remaining terga. Abdominal sterna slightly covered by “Verlumung”. Subgenital plate relatively broad, 2.00× as wide as long, convex and rounded apically. Subanal plate not elongated, narrow, with pointed tip (Figs <xref ref-type="fig" rid="F8">8H</xref>, <xref ref-type="fig" rid="F9">9</xref>). Paracercus poorly visible, vestigial, with at least 4 visible segments; cerci dark, partly preserved.</p><fig id="F9" position="float" orientation="portrait"><object-id xmlns:xlink="http://www.w3.org/1999/xlink" content-type="doi" xlink:type="simple">10.3897/zookeys.898.47118.figure9</object-id><object-id xmlns:xlink="http://www.w3.org/1999/xlink" content-type="arpha" xlink:type="simple">A288AABB-34E6-5BC9-8B09-150EC34254AD</object-id><label>Figure 9.</label><caption><p><italic><tp:taxon-name><tp:taxon-name-part taxon-name-part-type="genus" reg="Siphloplecton">Siphloplecton</tp:taxon-name-part> <tp:taxon-name-part taxon-name-part-type="species" reg="studemannae">studemannae</tp:taxon-name-part></tp:taxon-name></italic> sp. nov., <named-content xmlns:xlink="http://www.w3.org/1999/xlink" content-type="dwc:institutional_code" xlink:type="simple">SMNS</named-content>, BB–2626, holotype, female imago (line drawing): abdomen and part of left forewing in ventral view.</p></caption><graphic xmlns:xlink="http://www.w3.org/1999/xlink" xlink:href="zookeys-898-001-g009.jpg" position="float" orientation="portrait" xlink:type="simple" id="oo_363725.jpg"><uri content-type="original_file" xlink:type="simple">https://binary.pensoft.net/fig/363725</uri></graphic></fig></tp:treatment-sec><tp:treatment-sec sec-type="description" id="SECID0ECBAI"><title>Description of paratype.</title><p>Body colouration light, yellowish-brown to brown. Irregular brown, dirty brown to black maculation over body, especially on forewings and legs (Fig. <xref ref-type="fig" rid="F10">10A</xref>).</p><fig id="F10" position="float" orientation="portrait"><object-id xmlns:xlink="http://www.w3.org/1999/xlink" content-type="doi" xlink:type="simple">10.3897/zookeys.898.47118.figure10</object-id><object-id xmlns:xlink="http://www.w3.org/1999/xlink" content-type="arpha" xlink:type="simple">6DBA8576-67CA-599B-BBEE-DC4E627BEE16</object-id><label>Figure 10.</label><caption><p><italic><tp:taxon-name><tp:taxon-name-part taxon-name-part-type="genus" reg="Siphloplecton">Siphloplecton</tp:taxon-name-part> <tp:taxon-name-part taxon-name-part-type="species" reg="studemannae">studemannae</tp:taxon-name-part></tp:taxon-name></italic> sp. nov., <named-content xmlns:xlink="http://www.w3.org/1999/xlink" content-type="dwc:institutional_code" xlink:type="simple">MNHK</named-content>, MP/1626, paratype, female imago (photographs) <bold>A</bold> general ventral view <bold>B</bold> left forewing in dorsal view <bold>C</bold> right hind wing in ventral view <bold>D</bold> abdominal segments VII–X in ventral view.</p></caption><graphic xmlns:xlink="http://www.w3.org/1999/xlink" xlink:href="zookeys-898-001-g010.jpg" position="float" orientation="portrait" xlink:type="simple" id="oo_363726.jpg"><uri content-type="original_file" xlink:type="simple">https://binary.pensoft.net/fig/363726</uri></graphic></fig><p>Details of mesonotum hardly visible; mesonotal suture typical for <italic><tp:taxon-name><tp:taxon-name-part taxon-name-part-type="genus" reg="Siphloplecton">Siphloplecton</tp:taxon-name-part></tp:taxon-name></italic>, original lateroparapsidal suture colouration invisible due to resin influx. Furcasternal protuberances contiguous, distinctly brown; other parts of mesosternum paler.</p><p><bold><italic>Pterostigma</italic></bold> with anastomosed crossveins. Cubital field of right forewing well preserved; iCu1 basally connected to CuA and iCu2 by crossveins, 2 additional CuA-iCu1 crossveins present. Pair of intercalaries iCu2 and iCu3 basally connected to each other; further crossveins connect to CuA and CuP (Figs <xref ref-type="fig" rid="F10">10B</xref>, <xref ref-type="fig" rid="F11">11A</xref>). Hind wings relatively long, approximately 0.40× of length of preserved right forewing; costal processes hardly visible. Hind wings with triads RS, MA and MP; costal process (visible only on right hind wing) small and blunt (Fig. <xref ref-type="fig" rid="F10">10C</xref>).</p><fig id="F11" position="float" orientation="portrait"><object-id xmlns:xlink="http://www.w3.org/1999/xlink" content-type="doi" xlink:type="simple">10.3897/zookeys.898.47118.figure11</object-id><object-id xmlns:xlink="http://www.w3.org/1999/xlink" content-type="arpha" xlink:type="simple">3BF0805D-6E39-547D-B6E8-A441EEE06D0B</object-id><label>Figure 11.</label><caption><p><italic><tp:taxon-name><tp:taxon-name-part taxon-name-part-type="genus" reg="Siphloplecton">Siphloplecton</tp:taxon-name-part> <tp:taxon-name-part taxon-name-part-type="species" reg="studemannae">studemannae</tp:taxon-name-part></tp:taxon-name></italic> sp. nov., <named-content xmlns:xlink="http://www.w3.org/1999/xlink" content-type="dwc:institutional_code" xlink:type="simple">MNHK</named-content>, MP/1626, paratype, female imago (line drawings) <bold>A</bold> fragments of left fore- and hind wings, dorsal view <bold>B</bold> abdominal segments VII–X in ventrolateral view.</p></caption><graphic xmlns:xlink="http://www.w3.org/1999/xlink" xlink:href="zookeys-898-001-g011.jpg" position="float" orientation="portrait" xlink:type="simple" id="oo_363727.jpg"><uri content-type="original_file" xlink:type="simple">https://binary.pensoft.net/fig/363727</uri></graphic></fig><p><bold><italic>Left</italic></bold> foreleg intensely brown to blackish distally; middle legs paler, yellow to yellowish-brown. Preserved foreclaw dissimilar (one claw hooked, one claw blunt).</p><p>Most of <bold><italic>abdominal</italic></bold> segments ventrally covered with “Verlumung”. Preserved sterna paler than terga. Subgenital plate not elongate, approximately 1.80× wide as long, widely rounded apically. Subanal plate not elongate, pointed at tip (Figs <xref ref-type="fig" rid="F10">10D</xref>, <xref ref-type="fig" rid="F11">11B</xref>). Paracercus 5-segmented.</p></tp:treatment-sec><tp:treatment-sec sec-type="comments" id="SECID0E1FAI"><title>Comments.</title><p>We allocate <italic><tp:taxon-name><tp:taxon-name-part taxon-name-part-type="genus" reg="Siphloplecton">Siphloplecton</tp:taxon-name-part> <tp:taxon-name-part taxon-name-part-type="species" reg="studemannae">studemannae</tp:taxon-name-part></tp:taxon-name></italic> sp. nov. within the <italic><tp:taxon-name><tp:taxon-name-part taxon-name-part-type="genus" reg="Siphloplecton">S.</tp:taxon-name-part> <tp:taxon-name-part taxon-name-part-type="species" reg="jaegeri">jaegeri</tp:taxon-name-part></tp:taxon-name></italic> species group based on the presence of three distinctive intercalaries (grouped in one pair and one additional intercalary vein) in the cubital field of both forewings. The same arrangement of intercalary veins was described and figured for the holotype of <italic><tp:taxon-name><tp:taxon-name-part taxon-name-part-type="genus" reg="Siphloplecton">S.</tp:taxon-name-part> <tp:taxon-name-part taxon-name-part-type="species" reg="jaegeri">jaegeri</tp:taxon-name-part></tp:taxon-name></italic> by <xref ref-type="bibr" rid="B6">Staniczek and Godunko (2012</xref>: 73, 74, fig. 10b). Other diagnostic characters of this species group, namely the presence of sharply pointed setae at the outer margin of the foretibia, cannot be observed in the type specimens of <italic><tp:taxon-name><tp:taxon-name-part taxon-name-part-type="genus" reg="Siphloplecton">S.</tp:taxon-name-part> <tp:taxon-name-part taxon-name-part-type="species" reg="studemannae">studemannae</tp:taxon-name-part></tp:taxon-name></italic> sp. nov. So it cannot be excluded that this character is present in the females of this fossil species, similarly to the different occurrence of this character in the two sexes of extant species (<xref ref-type="bibr" rid="B1">Berner 1978</xref>).</p><p>The new species can be characterized by the presence of the following characters: (1) eyes separated, but close-set; (2) cubital field of forewings with one pair of intercalaries and one intercalary vein connected with CuA; (3) subgenital plate relatively broad with width/length ratio 1.80−2.00. This combination of characters definitely separates the described females of <italic><tp:taxon-name><tp:taxon-name-part taxon-name-part-type="genus" reg="Siphloplecton">S.</tp:taxon-name-part> <tp:taxon-name-part taxon-name-part-type="species" reg="studemannae">studemannae</tp:taxon-name-part></tp:taxon-name></italic> sp. nov. from all other previously known Recent and fossil taxa.</p><p><italic><tp:taxon-name><tp:taxon-name-part taxon-name-part-type="genus" reg="Siphloplecton">Siphloplecton</tp:taxon-name-part> <tp:taxon-name-part taxon-name-part-type="species" reg="studemannae">studemannae</tp:taxon-name-part></tp:taxon-name></italic> sp. nov. is currently the only species of the genus <italic><tp:taxon-name><tp:taxon-name-part taxon-name-part-type="genus" reg="Siphloplecton">Siphloplecton</tp:taxon-name-part></tp:taxon-name></italic> described from female specimens that can also be attributed to a certain species group. This is only possible due to the unique arrangement of cubital intercalaries, which is characteristic for the <italic><tp:taxon-name><tp:taxon-name-part taxon-name-part-type="genus" reg="Siphloplecton">S.</tp:taxon-name-part> <tp:taxon-name-part taxon-name-part-type="species" reg="jaegeri">jaegeri</tp:taxon-name-part></tp:taxon-name></italic> species group. The previously described <italic><tp:taxon-name><tp:taxon-name-part taxon-name-part-type="genus" reg="Siphloplecton">S.</tp:taxon-name-part> <tp:taxon-name-part taxon-name-part-type="species" reg="barabani">barabani</tp:taxon-name-part></tp:taxon-name></italic> and <italic><tp:taxon-name><tp:taxon-name-part taxon-name-part-type="genus" reg="Siphloplecton">S.</tp:taxon-name-part> <tp:taxon-name-part taxon-name-part-type="species" reg="hageni">hageni</tp:taxon-name-part></tp:taxon-name></italic>, also only known from female specimens, do not provide any clear distinguishing characters that would allow their placement in one of the other fossil species groups defined for <italic><tp:taxon-name><tp:taxon-name-part taxon-name-part-type="genus" reg="Siphloplecton">Siphloplecton</tp:taxon-name-part></tp:taxon-name></italic>, which can only be grouped based on similarities in the male genitalia.</p></tp:treatment-sec><tp:treatment-sec sec-type="etymology" id="SECID0EGKAI"><title>Etymology.</title><p>Following our tradition of naming new fossil species of <italic><tp:taxon-name><tp:taxon-name-part taxon-name-part-type="genus" reg="Siphloplecton">Siphloplecton</tp:taxon-name-part></tp:taxon-name></italic> after Swiss ephemeropterists, this species is named after Denise Studemann, Lausanne, to honour her contributions to the knowledge of Swiss mayflies.</p></tp:treatment-sec><tp:treatment-sec><!--Section generated to contain objects referenced in tp:taxon-treatment.--><table-wrap id="T1" position="float" orientation="portrait"><label>Table 1.</label><caption><p>Measurements of fossil representatives of the <italic><tp:taxon-name><tp:taxon-name-part taxon-name-part-type="genus" reg="Siphloplecton">Siphloplecton</tp:taxon-name-part> <tp:taxon-name-part taxon-name-part-type="species" reg="jaegeri">jaegeri</tp:taxon-name-part></tp:taxon-name></italic> species group.</p></caption><table id="TID0EGAAG" rules="all"><tbody><tr><th rowspan="1" colspan="1">Adult characters</th><th rowspan="1" colspan="1"><italic><tp:taxon-name><tp:taxon-name-part taxon-name-part-type="genus" reg="Siphloplecton">Siphloplecton</tp:taxon-name-part> <tp:taxon-name-part taxon-name-part-type="species" reg="jaegeri">jaegeri</tp:taxon-name-part></tp:taxon-name></italic> [<named-content xmlns:xlink="http://www.w3.org/1999/xlink" content-type="dwc:institutional_code" xlink:type="simple">MNB</named-content>, MB.I 7370, male imago] (mm)</th><th rowspan="1" colspan="1"><italic><tp:taxon-name><tp:taxon-name-part taxon-name-part-type="genus" reg="Siphloplecton">Siphloplecton</tp:taxon-name-part> <tp:taxon-name-part taxon-name-part-type="species" reg="jaegeri">jaegeri</tp:taxon-name-part></tp:taxon-name></italic> [<named-content xmlns:xlink="http://www.w3.org/1999/xlink" content-type="dwc:institutional_code" xlink:type="simple">MNHN</named-content>, 4655 BA, male imago] (mm)</th><th rowspan="1" colspan="1"><italic><tp:taxon-name><tp:taxon-name-part taxon-name-part-type="genus" reg="Siphloplecton">Siphloplecton</tp:taxon-name-part> <tp:taxon-name-part taxon-name-part-type="species" reg="landolti">landolti</tp:taxon-name-part></tp:taxon-name></italic> sp. nov. [<named-content xmlns:xlink="http://www.w3.org/1999/xlink" content-type="dwc:institutional_code" xlink:type="simple">SMNS</named-content>, BB–2377, holotype, male imago] (mm)</th><th rowspan="1" colspan="1"><italic><tp:taxon-name><tp:taxon-name-part taxon-name-part-type="genus" reg="Siphloplecton">Siphloplecton</tp:taxon-name-part> <tp:taxon-name-part taxon-name-part-type="species" reg="studemannae">studemannae</tp:taxon-name-part></tp:taxon-name></italic> sp. nov. [<named-content xmlns:xlink="http://www.w3.org/1999/xlink" content-type="dwc:institutional_code" xlink:type="simple">SMNS</named-content>, BB–2626, holotype, female imago] (mm)</th><th rowspan="1" colspan="1"><italic><tp:taxon-name><tp:taxon-name-part taxon-name-part-type="genus" reg="Siphloplecton">Siphloplecton</tp:taxon-name-part> <tp:taxon-name-part taxon-name-part-type="species" reg="studemannae">studemannae</tp:taxon-name-part></tp:taxon-name></italic> sp. nov. [<named-content xmlns:xlink="http://www.w3.org/1999/xlink" content-type="dwc:institutional_code" xlink:type="simple">MNHK</named-content>, MP/1626, paratype, female imago] (mm)</th><th rowspan="1" colspan="1"><italic><tp:taxon-name><tp:taxon-name-part taxon-name-part-type="genus" reg="Siphloplecton">Siphloplecton</tp:taxon-name-part></tp:taxon-name></italic> sp. 5 [<abbrev xmlns:xlink="http://www.w3.org/1999/xlink" xlink:title="collection of Christel and Hans Werner Hoffeins, Hamburg, Germany" id="ABBRID0EKOAE" xlink:type="simple">CCHH</abbrev>, BaB 1159/5, male imago] (mm)</th><th rowspan="1" colspan="1"><italic><tp:taxon-name><tp:taxon-name-part taxon-name-part-type="genus" reg="Siphloplecton">Siphloplecton</tp:taxon-name-part></tp:taxon-name></italic> sp. 6 [<named-content xmlns:xlink="http://www.w3.org/1999/xlink" content-type="dwc:institutional_code" xlink:type="simple">MNB</named-content>, MB.I 7372, male subimago] mm)</th></tr><tr><td rowspan="1" colspan="1">Length of body</td><td rowspan="1" colspan="1">9.00</td><td rowspan="1" colspan="1">9.08</td><td rowspan="1" colspan="1">10.88</td><td rowspan="1" colspan="1">10.04</td><td rowspan="1" colspan="1">9.48</td><td rowspan="1" colspan="1">9.50</td><td rowspan="1" colspan="1">8.50</td></tr><tr><td rowspan="1" colspan="1">Length of right foreleg</td><td rowspan="1" colspan="1">–</td><td rowspan="1" colspan="1">9.64</td><td rowspan="1" colspan="1">–</td><td rowspan="1" colspan="1">–</td><td rowspan="1" colspan="1">–</td><td rowspan="1" colspan="1">–</td><td rowspan="1" colspan="1">5.11</td></tr><tr><td rowspan="1" colspan="1">Length of femur</td><td rowspan="1" colspan="1">–</td><td rowspan="1" colspan="1">1.80</td><td rowspan="1" colspan="1">–</td><td rowspan="1" colspan="1">–</td><td rowspan="1" colspan="1">–</td><td rowspan="1" colspan="1">–</td><td rowspan="1" colspan="1">1.77</td></tr><tr><td rowspan="1" colspan="1">Length of tibia</td><td rowspan="1" colspan="1">–</td><td rowspan="1" colspan="1">2.00</td><td rowspan="1" colspan="1">–</td><td rowspan="1" colspan="1">–</td><td rowspan="1" colspan="1">–</td><td rowspan="1" colspan="1">–</td><td rowspan="1" colspan="1">1.05</td></tr><tr><td rowspan="1" colspan="1">Length of tarsus</td><td rowspan="1" colspan="1">–</td><td rowspan="1" colspan="1">5.84</td><td rowspan="1" colspan="1">–</td><td rowspan="1" colspan="1">–</td><td rowspan="1" colspan="1">–</td><td rowspan="1" colspan="1">–</td><td rowspan="1" colspan="1">2.29</td></tr><tr><td rowspan="1" colspan="1">Tarsomere 1</td><td rowspan="1" colspan="1">–</td><td rowspan="1" colspan="1">1.40</td><td rowspan="1" colspan="1">–</td><td rowspan="1" colspan="1">–</td><td rowspan="1" colspan="1">–</td><td rowspan="1" colspan="1">–</td><td rowspan="1" colspan="1">0.48</td></tr><tr><td rowspan="1" colspan="1">Tarsomere 2</td><td rowspan="1" colspan="1">–</td><td rowspan="1" colspan="1">1.40</td><td rowspan="1" colspan="1">–</td><td rowspan="1" colspan="1">–</td><td rowspan="1" colspan="1">–</td><td rowspan="1" colspan="1">–</td><td rowspan="1" colspan="1">0.45</td></tr><tr><td rowspan="1" colspan="1">Tarsomere 3</td><td rowspan="1" colspan="1">–</td><td rowspan="1" colspan="1">1.44</td><td rowspan="1" colspan="1">–</td><td rowspan="1" colspan="1">–</td><td rowspan="1" colspan="1">–</td><td rowspan="1" colspan="1">–</td><td rowspan="1" colspan="1">0.48</td></tr><tr><td rowspan="1" colspan="1">Tarsomere 4</td><td rowspan="1" colspan="1">–</td><td rowspan="1" colspan="1">1.20</td><td rowspan="1" colspan="1">–</td><td rowspan="1" colspan="1">–</td><td rowspan="1" colspan="1">–</td><td rowspan="1" colspan="1">–</td><td rowspan="1" colspan="1">0.53</td></tr><tr><td rowspan="1" colspan="1">Tarsomere 5</td><td rowspan="1" colspan="1">–</td><td rowspan="1" colspan="1">0.40</td><td rowspan="1" colspan="1">–</td><td rowspan="1" colspan="1">–</td><td rowspan="1" colspan="1">–</td><td rowspan="1" colspan="1">–</td><td rowspan="1" colspan="1">0.35</td></tr><tr><td rowspan="1" colspan="1">Length of left foreleg</td><td rowspan="1" colspan="1">8.54</td><td rowspan="1" colspan="1">9.40</td><td rowspan="1" colspan="1">3,44*</td><td rowspan="1" colspan="1">4.04*</td><td rowspan="1" colspan="1">–</td><td rowspan="1" colspan="1">13.44</td><td rowspan="1" colspan="1">5.04</td></tr><tr><td rowspan="1" colspan="1">Length of femur</td><td rowspan="1" colspan="1">1.75</td><td rowspan="1" colspan="1">1.80</td><td rowspan="1" colspan="1">1.04*</td><td rowspan="1" colspan="1">2.02*</td><td rowspan="1" colspan="1">–</td><td rowspan="1" colspan="1">3.12</td><td rowspan="1" colspan="1">1.73</td></tr><tr><td rowspan="1" colspan="1">Length of tibia</td><td rowspan="1" colspan="1">1.95</td><td rowspan="1" colspan="1">1.88</td><td rowspan="1" colspan="1">2.40</td><td rowspan="1" colspan="1">1.52</td><td rowspan="1" colspan="1">–</td><td rowspan="1" colspan="1">2.72</td><td rowspan="1" colspan="1">1.10</td></tr><tr><td rowspan="1" colspan="1">Length of tarsus</td><td rowspan="1" colspan="1">4.84</td><td rowspan="1" colspan="1">5.72</td><td rowspan="1" colspan="1">4.64*</td><td rowspan="1" colspan="1">0.50*</td><td rowspan="1" colspan="1">–</td><td rowspan="1" colspan="1">7.60</td><td rowspan="1" colspan="1">2.21</td></tr><tr><td rowspan="1" colspan="1">Tarsomere 1</td><td rowspan="1" colspan="1">1.13</td><td rowspan="1" colspan="1">1.32</td><td rowspan="1" colspan="1">1.80</td><td rowspan="1" colspan="1">0.50</td><td rowspan="1" colspan="1">–</td><td rowspan="1" colspan="1">2.08</td><td rowspan="1" colspan="1">0.45</td></tr><tr><td rowspan="1" colspan="1">Tarsomere 2</td><td rowspan="1" colspan="1">1.13</td><td rowspan="1" colspan="1">1.32</td><td rowspan="1" colspan="1">2.00</td><td rowspan="1" colspan="1">–</td><td rowspan="1" colspan="1">–</td><td rowspan="1" colspan="1">1.88</td><td rowspan="1" colspan="1">0.45</td></tr><tr><td rowspan="1" colspan="1">Tarsomere 3</td><td rowspan="1" colspan="1">1.05</td><td rowspan="1" colspan="1">1.48</td><td rowspan="1" colspan="1">0.84*</td><td rowspan="1" colspan="1">–</td><td rowspan="1" colspan="1">–</td><td rowspan="1" colspan="1">1.64</td><td rowspan="1" colspan="1">0.50</td></tr><tr><td rowspan="1" colspan="1">Tarsomere 4</td><td rowspan="1" colspan="1">1.15</td><td rowspan="1" colspan="1">1.20</td><td rowspan="1" colspan="1">–</td><td rowspan="1" colspan="1">–</td><td rowspan="1" colspan="1">–</td><td rowspan="1" colspan="1">1.44</td><td rowspan="1" colspan="1">0.48</td></tr><tr><td rowspan="1" colspan="1">Tarsomere 5</td><td rowspan="1" colspan="1">0.38</td><td rowspan="1" colspan="1">0.40</td><td rowspan="1" colspan="1">–</td><td rowspan="1" colspan="1">–</td><td rowspan="1" colspan="1">–</td><td rowspan="1" colspan="1">0.56</td><td rowspan="1" colspan="1">0.33</td></tr><tr><td rowspan="1" colspan="1">Length of right middle leg</td><td rowspan="1" colspan="1">–</td><td rowspan="1" colspan="1">3.52</td><td rowspan="1" colspan="1">–</td><td rowspan="1" colspan="1">4.28</td><td rowspan="1" colspan="1">–</td><td rowspan="1" colspan="1">7.24</td><td rowspan="1" colspan="1">3.86</td></tr><tr><td rowspan="1" colspan="1">Length of femur</td><td rowspan="1" colspan="1">–</td><td rowspan="1" colspan="1">1.32</td><td rowspan="1" colspan="1">–</td><td rowspan="1" colspan="1">1.52</td><td rowspan="1" colspan="1">–</td><td rowspan="1" colspan="1">2.88</td><td rowspan="1" colspan="1">1.58</td></tr><tr><td rowspan="1" colspan="1">Length of tibia</td><td rowspan="1" colspan="1">–</td><td rowspan="1" colspan="1">0.40</td><td rowspan="1" colspan="1">–</td><td rowspan="1" colspan="1">1.20</td><td rowspan="1" colspan="1">–</td><td rowspan="1" colspan="1">1.60</td><td rowspan="1" colspan="1">0.85</td></tr><tr><td rowspan="1" colspan="1">Length of tarsus</td><td rowspan="1" colspan="1">–</td><td rowspan="1" colspan="1">1.80</td><td rowspan="1" colspan="1">–</td><td rowspan="1" colspan="1">1.56</td><td rowspan="1" colspan="1">–</td><td rowspan="1" colspan="1">2.76</td><td rowspan="1" colspan="1">1.43</td></tr><tr><td rowspan="1" colspan="1">Tarsomere 1</td><td rowspan="1" colspan="1">–</td><td rowspan="1" colspan="1">0.40</td><td rowspan="1" colspan="1">–</td><td rowspan="1" colspan="1">0.60</td><td rowspan="1" colspan="1">–</td><td rowspan="1" colspan="1">0.88</td><td rowspan="1" colspan="1">0.30</td></tr><tr><td rowspan="1" colspan="1">Tarsomere 2</td><td rowspan="1" colspan="1">–</td><td rowspan="1" colspan="1">0.44</td><td rowspan="1" colspan="1">–</td><td rowspan="1" colspan="1">0.32</td><td rowspan="1" colspan="1">–</td><td rowspan="1" colspan="1">0.68</td><td rowspan="1" colspan="1">0.40</td></tr><tr><td rowspan="1" colspan="1">Tarsomere 3</td><td rowspan="1" colspan="1">–</td><td rowspan="1" colspan="1">0.40</td><td rowspan="1" colspan="1">–</td><td rowspan="1" colspan="1">0.24</td><td rowspan="1" colspan="1">–</td><td rowspan="1" colspan="1">0.52</td><td rowspan="1" colspan="1">0.30</td></tr><tr><td rowspan="1" colspan="1">Tarsomere 4</td><td rowspan="1" colspan="1">–</td><td rowspan="1" colspan="1">0.40</td><td rowspan="1" colspan="1">–</td><td rowspan="1" colspan="1">0.22</td><td rowspan="1" colspan="1">–</td><td rowspan="1" colspan="1">0.32</td><td rowspan="1" colspan="1">0.23</td></tr><tr><td rowspan="1" colspan="1">Tarsomere 5</td><td rowspan="1" colspan="1">–</td><td rowspan="1" colspan="1">0.16</td><td rowspan="1" colspan="1">–</td><td rowspan="1" colspan="1">0.18</td><td rowspan="1" colspan="1">–</td><td rowspan="1" colspan="1">0.36</td><td rowspan="1" colspan="1">0.20</td></tr><tr><td rowspan="1" colspan="1">Length of left middle leg</td><td rowspan="1" colspan="1">2.11*</td><td rowspan="1" colspan="1">3.52</td><td rowspan="1" colspan="1">3.48*</td><td rowspan="1" colspan="1">4.31</td><td rowspan="1" colspan="1">4.09</td><td rowspan="1" colspan="1">7.28</td><td rowspan="1" colspan="1">3.84</td></tr><tr><td rowspan="1" colspan="1">Length of femur</td><td rowspan="1" colspan="1">–</td><td rowspan="1" colspan="1">1.32</td><td rowspan="1" colspan="1">1,80</td><td rowspan="1" colspan="1">1.52</td><td rowspan="1" colspan="1">1.63</td><td rowspan="1" colspan="1">2.92</td><td rowspan="1" colspan="1">1.55</td></tr><tr><td rowspan="1" colspan="1">Length of tibia</td><td rowspan="1" colspan="1">0.63*</td><td rowspan="1" colspan="1">0.40</td><td rowspan="1" colspan="1">1.04</td><td rowspan="1" colspan="1">1.21</td><td rowspan="1" colspan="1">1.00</td><td rowspan="1" colspan="1">1.64</td><td rowspan="1" colspan="1">0.85</td></tr><tr><td rowspan="1" colspan="1">Length of tarsus</td><td rowspan="1" colspan="1">1.48</td><td rowspan="1" colspan="1">1.80</td><td rowspan="1" colspan="1">0.64*</td><td rowspan="1" colspan="1">1.58</td><td rowspan="1" colspan="1">1.46</td><td rowspan="1" colspan="1">2.72</td><td rowspan="1" colspan="1">1.44</td></tr><tr><td rowspan="1" colspan="1">Tarsomere 1</td><td rowspan="1" colspan="1">0.35</td><td rowspan="1" colspan="1">0.40</td><td rowspan="1" colspan="1">0.64*</td><td rowspan="1" colspan="1">0.62</td><td rowspan="1" colspan="1">0.44</td><td rowspan="1" colspan="1">0.80</td><td rowspan="1" colspan="1">0.30</td></tr><tr><td rowspan="1" colspan="1">Tarsomere 2</td><td rowspan="1" colspan="1">0.50</td><td rowspan="1" colspan="1">0.40</td><td rowspan="1" colspan="1">–</td><td rowspan="1" colspan="1">0.34</td><td rowspan="1" colspan="1">0.45</td><td rowspan="1" colspan="1">0.72</td><td rowspan="1" colspan="1">0.40</td></tr><tr><td rowspan="1" colspan="1">Tarsomere 3</td><td rowspan="1" colspan="1">0.25</td><td rowspan="1" colspan="1">0.40</td><td rowspan="1" colspan="1">–</td><td rowspan="1" colspan="1">0.22</td><td rowspan="1" colspan="1">0.13</td><td rowspan="1" colspan="1">0.48</td><td rowspan="1" colspan="1">0.33</td></tr><tr><td rowspan="1" colspan="1">Tarsomere 4</td><td rowspan="1" colspan="1">0.20</td><td rowspan="1" colspan="1">0.40</td><td rowspan="1" colspan="1">–</td><td rowspan="1" colspan="1">0.20</td><td rowspan="1" colspan="1">0.21</td><td rowspan="1" colspan="1">0.36</td><td rowspan="1" colspan="1">0.20</td></tr><tr><td rowspan="1" colspan="1">Tarsomere 5</td><td rowspan="1" colspan="1">0.18</td><td rowspan="1" colspan="1">0.20</td><td rowspan="1" colspan="1">–</td><td rowspan="1" colspan="1">0.20</td><td rowspan="1" colspan="1">0.23</td><td rowspan="1" colspan="1">0.36</td><td rowspan="1" colspan="1">0.20</td></tr><tr><td rowspan="1" colspan="1">Length of right hind leg</td><td rowspan="1" colspan="1">3.52</td><td rowspan="1" colspan="1">3.10</td><td rowspan="1" colspan="1">–</td><td rowspan="1" colspan="1">4.52</td><td rowspan="1" colspan="1">2.68*</td><td rowspan="1" colspan="1">6.84</td><td rowspan="1" colspan="1">3.54</td></tr><tr><td rowspan="1" colspan="1">Length of femur</td><td rowspan="1" colspan="1">1.36</td><td rowspan="1" colspan="1">1.32</td><td rowspan="1" colspan="1">–</td><td rowspan="1" colspan="1">1.68</td><td rowspan="1" colspan="1">1.45</td><td rowspan="1" colspan="1">2.48</td><td rowspan="1" colspan="1">1.63</td></tr><tr><td rowspan="1" colspan="1">Length of tibia</td><td rowspan="1" colspan="1">0.78</td><td rowspan="1" colspan="1">0.40</td><td rowspan="1" colspan="1">–</td><td rowspan="1" colspan="1">1.10</td><td rowspan="1" colspan="1">0.90</td><td rowspan="1" colspan="1">1.64</td><td rowspan="1" colspan="1">0.70</td></tr><tr><td rowspan="1" colspan="1">Length of tarsus</td><td rowspan="1" colspan="1">1.38</td><td rowspan="1" colspan="1">1.38</td><td rowspan="1" colspan="1">–</td><td rowspan="1" colspan="1">1.74</td><td rowspan="1" colspan="1">0.33*</td><td rowspan="1" colspan="1">2.72</td><td rowspan="1" colspan="1">1.21</td></tr><tr><td rowspan="1" colspan="1">Tarsomere 1</td><td rowspan="1" colspan="1">0.35</td><td rowspan="1" colspan="1">0.44</td><td rowspan="1" colspan="1">–</td><td rowspan="1" colspan="1">0.46</td><td rowspan="1" colspan="1">0.33</td><td rowspan="1" colspan="1">0.88</td><td rowspan="1" colspan="1">0.30</td></tr><tr><td rowspan="1" colspan="1">Tarsomere 2</td><td rowspan="1" colspan="1">0.33</td><td rowspan="1" colspan="1">0.36</td><td rowspan="1" colspan="1">–</td><td rowspan="1" colspan="1">0.44</td><td rowspan="1" colspan="1">–</td><td rowspan="1" colspan="1">0.72</td><td rowspan="1" colspan="1">0.30</td></tr><tr><td rowspan="1" colspan="1">Tarsomere 3</td><td rowspan="1" colspan="1">0.25</td><td rowspan="1" colspan="1">0.22</td><td rowspan="1" colspan="1">–</td><td rowspan="1" colspan="1">0.38</td><td rowspan="1" colspan="1">–</td><td rowspan="1" colspan="1">0.48</td><td rowspan="1" colspan="1">0.20</td></tr><tr><td rowspan="1" colspan="1">Tarsomere 4</td><td rowspan="1" colspan="1">0.20</td><td rowspan="1" colspan="1">0.16</td><td rowspan="1" colspan="1">–</td><td rowspan="1" colspan="1">0.24</td><td rowspan="1" colspan="1">–</td><td rowspan="1" colspan="1">0.36</td><td rowspan="1" colspan="1">0.18</td></tr><tr><td rowspan="1" colspan="1">Tarsomere 5</td><td rowspan="1" colspan="1">0.25</td><td rowspan="1" colspan="1">0.20</td><td rowspan="1" colspan="1">–</td><td rowspan="1" colspan="1">0.22</td><td rowspan="1" colspan="1">–</td><td rowspan="1" colspan="1">0.28</td><td rowspan="1" colspan="1">0.23</td></tr><tr><td rowspan="1" colspan="1">Length of left hind leg</td><td rowspan="1" colspan="1">3.43</td><td rowspan="1" colspan="1">3.43</td><td rowspan="1" colspan="1">3.40*</td><td rowspan="1" colspan="1">4.42</td><td rowspan="1" colspan="1">3.01*</td><td rowspan="1" colspan="1">6.84</td><td rowspan="1" colspan="1">3.65</td></tr><tr><td rowspan="1" colspan="1">Length of femur</td><td rowspan="1" colspan="1">1.30</td><td rowspan="1" colspan="1">1.32</td><td rowspan="1" colspan="1">1.92</td><td rowspan="1" colspan="1">1.72</td><td rowspan="1" colspan="1">1.48</td><td rowspan="1" colspan="1">2.48</td><td rowspan="1" colspan="1">1.65</td></tr><tr><td rowspan="1" colspan="1">Length of tibia</td><td rowspan="1" colspan="1">0.75</td><td rowspan="1" colspan="1">0.44</td><td rowspan="1" colspan="1">0.84</td><td rowspan="1" colspan="1">1.06</td><td rowspan="1" colspan="1">0.88</td><td rowspan="1" colspan="1">1.60</td><td rowspan="1" colspan="1">0.75</td></tr><tr><td rowspan="1" colspan="1">Length of tarsus</td><td rowspan="1" colspan="1">1.38</td><td rowspan="1" colspan="1">1.36</td><td rowspan="1" colspan="1">0.64*</td><td rowspan="1" colspan="1">1.64</td><td rowspan="1" colspan="1">0.65*</td><td rowspan="1" colspan="1">2.76</td><td rowspan="1" colspan="1">1.25</td></tr><tr><td rowspan="1" colspan="1">Tarsomere 1</td><td rowspan="1" colspan="1">0.35</td><td rowspan="1" colspan="1">0.40</td><td rowspan="1" colspan="1">0.64*</td><td rowspan="1" colspan="1">0.42</td><td rowspan="1" colspan="1">0.30</td><td rowspan="1" colspan="1">0.84</td><td rowspan="1" colspan="1">0.30</td></tr><tr><td rowspan="1" colspan="1">Tarsomere 2</td><td rowspan="1" colspan="1">0.35</td><td rowspan="1" colspan="1">0.40</td><td rowspan="1" colspan="1">–</td><td rowspan="1" colspan="1">0.42</td><td rowspan="1" colspan="1">0.35*</td><td rowspan="1" colspan="1">0.76</td><td rowspan="1" colspan="1">0.35</td></tr><tr><td rowspan="1" colspan="1">Tarsomere 3</td><td rowspan="1" colspan="1">0.25</td><td rowspan="1" colspan="1">0.20</td><td rowspan="1" colspan="1">–</td><td rowspan="1" colspan="1">0.38</td><td rowspan="1" colspan="1">–</td><td rowspan="1" colspan="1">0.52</td><td rowspan="1" colspan="1">0.25</td></tr><tr><td rowspan="1" colspan="1">Tarsomere 4</td><td rowspan="1" colspan="1">0.18</td><td rowspan="1" colspan="1">0.16</td><td rowspan="1" colspan="1">–</td><td rowspan="1" colspan="1">0.22</td><td rowspan="1" colspan="1">–</td><td rowspan="1" colspan="1">0.32</td><td rowspan="1" colspan="1">0.15</td></tr><tr><td rowspan="1" colspan="1">Tarsomere 5</td><td rowspan="1" colspan="1">0.25</td><td rowspan="1" colspan="1">0.20</td><td rowspan="1" colspan="1">–</td><td rowspan="1" colspan="1">0.20</td><td rowspan="1" colspan="1">–</td><td rowspan="1" colspan="1">0.32</td><td rowspan="1" colspan="1">0.20</td></tr><tr><td rowspan="1" colspan="1">Length of right forewing</td><td rowspan="1" colspan="1">8.13</td><td rowspan="1" colspan="1">8.20</td><td rowspan="1" colspan="1">11.60</td><td rowspan="1" colspan="1">8.80</td><td rowspan="1" colspan="1">9.95</td><td rowspan="1" colspan="1">9.84</td><td rowspan="1" colspan="1">8.75</td></tr><tr><td rowspan="1" colspan="1">Length of left forewing</td><td rowspan="1" colspan="1">8.25</td><td rowspan="1" colspan="1">8.08*</td><td rowspan="1" colspan="1">11.80</td><td rowspan="1" colspan="1">8.60</td><td rowspan="1" colspan="1">6.88*</td><td rowspan="1" colspan="1">9.86</td><td rowspan="1" colspan="1">8.55</td></tr><tr><td rowspan="1" colspan="1">Length of right hind wing</td><td rowspan="1" colspan="1">3.15</td><td rowspan="1" colspan="1">2.70</td><td rowspan="1" colspan="1">3.60</td><td rowspan="1" colspan="1">–</td><td rowspan="1" colspan="1">3.25</td><td rowspan="1" colspan="1">3.50</td><td rowspan="1" colspan="1">2.75</td></tr><tr><td rowspan="1" colspan="1">Length of left hind wing</td><td rowspan="1" colspan="1">3.20</td><td rowspan="1" colspan="1">–</td><td rowspan="1" colspan="1">3.25*</td><td rowspan="1" colspan="1">2.92</td><td rowspan="1" colspan="1">3.30</td><td rowspan="1" colspan="1">3.52</td><td rowspan="1" colspan="1">2.80</td></tr><tr><td rowspan="1" colspan="1">Hind/forewings length ratio</td><td rowspan="1" colspan="1">0.39</td><td rowspan="1" colspan="1">0.39</td><td rowspan="1" colspan="1">0.31</td><td rowspan="1" colspan="1">0.34</td><td rowspan="1" colspan="1">0.33</td><td rowspan="1" colspan="1">0.36</td><td rowspan="1" colspan="1">0.32</td></tr><tr><td rowspan="1" colspan="1">Length of right cercus</td><td rowspan="1" colspan="1">4.25*</td><td rowspan="1" colspan="1">–</td><td rowspan="1" colspan="1">2.84*</td><td rowspan="1" colspan="1">2.24*</td><td rowspan="1" colspan="1">3.03</td><td rowspan="1" colspan="1">–</td><td rowspan="1" colspan="1">4.25*</td></tr><tr><td rowspan="1" colspan="1">Length of left cercus</td><td rowspan="1" colspan="1">4.20*</td><td rowspan="1" colspan="1">–</td><td rowspan="1" colspan="1">3.16*</td><td rowspan="1" colspan="1">2.32*</td><td rowspan="1" colspan="1">4.50</td><td rowspan="1" colspan="1">8.80</td><td rowspan="1" colspan="1">4.00*</td></tr></tbody></table><table-wrap-foot><fn><p>* − preserved part; “−” – not preserved.</p></fn></table-wrap-foot></table-wrap></tp:treatment-sec><ref-list><ref id="B6"><mixed-citation xmlns:xlink="http://www.w3.org/1999/xlink" xlink:type="simple"><person-group><name name-style="western"><surname>Staniczek</surname><given-names>AH</given-names></name><name name-style="western"><surname>Godunko</surname><given-names>RJ</given-names></name></person-group> (<year>2012</year>) <article-title>Revision of fossil <tp:taxon-name><tp:taxon-name-part taxon-name-part-type="family">Metretopodidae</tp:taxon-name-part></tp:taxon-name> (<tp:taxon-name><tp:taxon-name-part taxon-name-part-type="class">Insecta</tp:taxon-name-part></tp:taxon-name>: <tp:taxon-name><tp:taxon-name-part taxon-name-part-type="order">Ephemeroptera</tp:taxon-name-part></tp:taxon-name>) in Baltic amber. – Part 1: Type specimens of hitherto described fossil species of <italic><tp:taxon-name><tp:taxon-name-part taxon-name-part-type="genus">Siphloplecton</tp:taxon-name-part></tp:taxon-name></italic> Clemens, 1915 and <italic><tp:taxon-name><tp:taxon-name-part taxon-name-part-type="genus">Metretopus</tp:taxon-name-part></tp:taxon-name></italic> Eaton, 1901, with description of four new fossil species of <italic><tp:taxon-name><tp:taxon-name-part taxon-name-part-type="genus">Siphloplecton</tp:taxon-name-part></tp:taxon-name></italic>.</article-title><source>Palaeodiversity</source><volume>5</volume>: <fpage>57</fpage>–<lpage>87</lpage>.</mixed-citation></ref><ref id="B1"><mixed-citation xmlns:xlink="http://www.w3.org/1999/xlink" xlink:type="simple"><person-group><name name-style="western"><surname>Berner</surname><given-names>L</given-names></name></person-group> (<year>1978</year>) A review of the family <tp:taxon-name><tp:taxon-name-part taxon-name-part-type="family">Metretopodidae</tp:taxon-name-part></tp:taxon-name>. Transactions of the American Entomological Society 104: 91−137.</mixed-citation></ref></ref-list></tp:taxon-treatment>
