# Supplementary material for: Revision of fossil Metretopodidae (Insecta, Ephemeroptera) in Baltic amber – Part 4: Description of two new species of Siphloplecton Clemens, 1915, with notes on the new S. jaegeri species group and with key to fossil male adults of Siphloplecton
Source: Zookeys. 2019 Dec 10;898:1–26. doi: 10.3897/zookeys.898.47118 (PMC6917629; doi:10.3897/zookeys.898.47118)
Supplement: XML Treatment for Siphloplecton [file zookeys.898.47118-treatment5.xml]

<!DOCTYPE tp:taxon-treatment
  PUBLIC "-//TaxonX//DTD Taxonomic Treatment Publishing DTD v0 20100105//EN" "tax-treatment-NSO.dtd">
<tp:taxon-treatment xmlns:tp="http://www.plazi.org/taxpub"><tp:treatment-meta><kwd-group><label>Taxon classification</label><kwd><named-content xmlns:xlink="http://www.w3.org/1999/xlink" content-type="kingdom">Animalia</named-content></kwd><kwd><named-content xmlns:xlink="http://www.w3.org/1999/xlink" content-type="order">Ephemeroptera</named-content></kwd><kwd><named-content xmlns:xlink="http://www.w3.org/1999/xlink" content-type="family">Metretopodidae</named-content></kwd></kwd-group><mixed-citation publication-type="journal"><person-group><name><surname>Godunko</surname><given-names>Roman J.</given-names></name><name><surname>Neumann</surname><given-names>Christian</given-names></name><name><surname>Staniczek</surname><given-names>Arnold H.</given-names></name></person-group><article-title>Revision of fossil <tp:taxon-name><tp:taxon-name-part taxon-name-part-type="family">Metretopodidae</tp:taxon-name-part></tp:taxon-name> (<tp:taxon-name><tp:taxon-name-part taxon-name-part-type="class">Insecta</tp:taxon-name-part></tp:taxon-name>, <tp:taxon-name><tp:taxon-name-part taxon-name-part-type="order">Ephemeroptera</tp:taxon-name-part></tp:taxon-name>) in Baltic amber – Part 4: Description of two new species of <italic><tp:taxon-name><tp:taxon-name-part taxon-name-part-type="genus" reg="Siphloplecton">Siphloplecton</tp:taxon-name-part></tp:taxon-name></italic> Clemens, 1915, with notes on the new <italic><tp:taxon-name><tp:taxon-name-part taxon-name-part-type="genus" reg="Siphloplecton">S.</tp:taxon-name-part> <tp:taxon-name-part taxon-name-part-type="species" reg="jaegeri">jaegeri</tp:taxon-name-part></tp:taxon-name></italic> species group and with key to fossil male adults of <italic><tp:taxon-name><tp:taxon-name-part taxon-name-part-type="genus" reg="Siphloplecton">Siphloplecton</tp:taxon-name-part></tp:taxon-name></italic></article-title><source>Zookeys</source><day>10</day><month>12</month><year>2019</year><volume>898</volume><fpage>1</fpage><lpage>26</lpage><pub-id pub-id-type="doi">10.3897/zookeys.898.47118</pub-id></mixed-citation></tp:treatment-meta><tp:nomenclature><tp:taxon-name><object-id xmlns:xlink="http://www.w3.org/1999/xlink" content-type="arpha" xlink:type="simple">B80DCBA3-7FCD-52A9-A005-BA5913ADDA0E</object-id>
                <tp:taxon-name-part taxon-name-part-type="genus" reg="Siphloplecton">Siphloplecton</tp:taxon-name-part>
              </tp:taxon-name><tp:taxon-authority>sp. 5</tp:taxon-authority><xref ref-type="fig" rid="F12">Figures 12</xref><xref ref-type="fig" rid="F13">, 13</xref><xref ref-type="table" rid="T1">; Table 1</xref></tp:nomenclature><tp:treatment-sec sec-type="material" id="SECID0EVMAI"><title>Material examined.</title><p>Male imago in Baltic amber (Eocene), <abbrev xmlns:xlink="http://www.w3.org/1999/xlink" xlink:title="collection of Christel and Hans Werner Hoffeins, Hamburg, Germany" id="ABBRID0E2MAI" xlink:type="simple">CCHH</abbrev>, BaB Nr. 1159/5. A generally completely preserved specimen, well visible in dorsoventral aspect in translucent amber (Fig. <xref ref-type="fig" rid="F12">12A–B</xref>). Some resin influxes around specimen. Right foreleg and right cercus lost. Dorsal side of body only with several very small spots of “Verlumung”. Ventral side of head, thorax and, partly, abdominal sterna intensively covered with “Verlumung”. For this reason, some aspects of mesosternum and the shape of the genitalia are poorly visible. One female nonbiting midge (<tp:taxon-name><tp:taxon-name-part taxon-name-part-type="order">Diptera</tp:taxon-name-part></tp:taxon-name>: <tp:taxon-name><tp:taxon-name-part taxon-name-part-type="family">Chironomidae</tp:taxon-name-part></tp:taxon-name>) is embedded in the same stone.</p><fig id="F12" position="float" orientation="portrait"><object-id xmlns:xlink="http://www.w3.org/1999/xlink" content-type="doi" xlink:type="simple">10.3897/zookeys.898.47118.figure12</object-id><object-id xmlns:xlink="http://www.w3.org/1999/xlink" content-type="arpha" xlink:type="simple">07D0C2ED-97D7-5E8E-98D9-DFCD3E99C756</object-id><label>Figure 12.</label><caption><p><italic><tp:taxon-name><tp:taxon-name-part taxon-name-part-type="genus" reg="Siphloplecton">Siphloplecton</tp:taxon-name-part></tp:taxon-name></italic> sp. 5, <abbrev xmlns:xlink="http://www.w3.org/1999/xlink" xlink:title="collection of Christel and Hans Werner Hoffeins, Hamburg, Germany" id="ABBRID0E3NAI" xlink:type="simple">CCHH</abbrev>, BaB 1159/5, male imago (photographs) <bold>A</bold> general dorsal view <bold>B</bold> general ventral view <bold>C</bold> head and thorax in dorsal view <bold>D</bold> head and thorax in ventral view <bold>E</bold> base of right forewing and hind wing in ventral view <bold>F</bold> left forewing in ventral view <bold>G</bold> cubital field of left forewing in ventral view <bold>H</bold> genitalia in ventral view.</p></caption><graphic xmlns:xlink="http://www.w3.org/1999/xlink" xlink:href="zookeys-898-001-g012.jpg" position="float" orientation="portrait" xlink:type="simple" id="oo_363728.jpg"><uri content-type="original_file" xlink:type="simple">https://binary.pensoft.net/fig/363728</uri></graphic></fig><p>Relatively pale specimen, yellowish to brown. Wings with artificial, irregular dark spots; distal portions of forewings and right hind wing with distinct concentration of such spots (Fig. <xref ref-type="fig" rid="F12">12E</xref>). Legs uniformly coloured. For measurements see Table <xref ref-type="table" rid="T1">1</xref>.</p></tp:treatment-sec><tp:treatment-sec sec-type="description" id="SECID0E6OAI"><title>Description.</title><p><bold><italic>Head</italic></bold> light brown. Eyes large, slightly flattened, pale, dirty yellowish. Several brownish spots on eye surface. Ocelli and antennae of same colouration as head, completely preserved; antennae slightly longer than head (Fig. <xref ref-type="fig" rid="F12">12C, E</xref>).</p><p><bold><italic>Thorax</italic></bold> with traces of brownish pigmentation on dorsal and ventral sides, brown. Pronotum well preserved. Arrangement of thoracic sutures on dorsal and ventral sides of mesothorax typical for <italic><tp:taxon-name><tp:taxon-name-part taxon-name-part-type="genus" reg="Siphloplecton">Siphloplecton</tp:taxon-name-part></tp:taxon-name></italic> (Figs <xref ref-type="fig" rid="F12">12C–D</xref>, <xref ref-type="fig" rid="F13">13</xref>). Most of head and thorax ventrally covered with “Verlumung”. Lateral aspect of thorax hardly visible.</p><fig id="F13" position="float" orientation="portrait"><object-id xmlns:xlink="http://www.w3.org/1999/xlink" content-type="doi" xlink:type="simple">10.3897/zookeys.898.47118.figure13</object-id><object-id xmlns:xlink="http://www.w3.org/1999/xlink" content-type="arpha" xlink:type="simple">11F16C43-C91E-558D-942D-D14EF2A2455B</object-id><label>Figure 13.</label><caption><p><italic><tp:taxon-name><tp:taxon-name-part taxon-name-part-type="genus" reg="Siphloplecton">Siphloplecton</tp:taxon-name-part></tp:taxon-name></italic> sp. 5, <abbrev xmlns:xlink="http://www.w3.org/1999/xlink" xlink:title="collection of Christel and Hans Werner Hoffeins, Hamburg, Germany" id="ABBRID0ETQAI" xlink:type="simple">CCHH</abbrev>, BaB 1159/5, male imago (line drawing): general dorsal view of body, right forewing, left and right hind wings.</p></caption><graphic xmlns:xlink="http://www.w3.org/1999/xlink" xlink:href="zookeys-898-001-g013.jpg" position="float" orientation="portrait" xlink:type="simple" id="oo_363729.jpg"><uri content-type="original_file" xlink:type="simple">https://binary.pensoft.net/fig/363729</uri></graphic></fig><p><bold><italic>Wings</italic></bold> basally translucent, hyaline, with well visible longitudinal and transversal venation. Pterostigmatic area hyaline, opaque, with several anastomosed veins. Cubital field of forewings with well visible pair of intercalary veins connected with CuA, and one additional, well developed vein also directed toward CuA (Figs <xref ref-type="fig" rid="F12">12E–G</xref>, <xref ref-type="fig" rid="F13">13</xref>). Hind wings with triads RS, MA and MP, 0.36× forewing length; costal process bluntly pointed and small (Figs <xref ref-type="fig" rid="F12">12E</xref>, <xref ref-type="fig" rid="F13">13</xref>).</p><p><bold><italic>Legs</italic></bold> yellowish to light brown. Several pointed spines at outer margin of foretibia. Characteristics of legs similar to those of other representatives of <italic><tp:taxon-name><tp:taxon-name-part taxon-name-part-type="genus" reg="Siphloplecton">Siphloplecton</tp:taxon-name-part></tp:taxon-name></italic>. Measurements of leg segments in Table <xref ref-type="table" rid="T1">1</xref>.</p><p><bold><italic>Abdominal</italic></bold> segments completely preserved; abdominal terga slightly paler than sterna.</p><p><bold><italic>Styliger plate</italic></bold> only partly visible, most of styliger base covered with “Verlumung”. Thus, shape of styliger projections not clearly visible (Fig. <xref ref-type="fig" rid="F12">12H</xref>). Basal segment of forceps basally not widened, distinctly narrower than adjoining apical part of plate (character well visible only in right clasper); forceps 4-segmented, segment 4 approximately 3.20 times longer than wide; length ratio of segment 3 to segment 4 approximately 1:1 (Fig. <xref ref-type="fig" rid="F12">12H</xref>).</p><p><bold><italic>Penis</italic></bold> lobes covered with “Verlumung” (especially left lobe); penis lobes elongated, relatively narrow and separated from each other apically; medial sclerite rounded apically; lateral and medial sclerites probably separated on outer side (poorly visible) (Fig. <xref ref-type="fig" rid="F12">12H</xref>).</p><p><bold><italic>Paracercus vestigial</italic></bold>, at least 3-segmented; left cercus slightly damaged; right cercus lost.</p></tp:treatment-sec><tp:treatment-sec sec-type="comments" id="SECID0E5UAI"><title>Comments.</title><p>This species is closely related to <italic><tp:taxon-name><tp:taxon-name-part taxon-name-part-type="genus" reg="Siphloplecton">S.</tp:taxon-name-part> <tp:taxon-name-part taxon-name-part-type="species" reg="landolti">landolti</tp:taxon-name-part></tp:taxon-name></italic> sp. nov. due to the similar proportions of the forceps segments and shape of the penis lobes, especially the apical portion of the medial sclerite, and the presence of 2+1 intercalary veins in the cubital field of the forewings. This last character also confirms the inclusion of <italic><tp:taxon-name><tp:taxon-name-part taxon-name-part-type="genus" reg="Siphloplecton">Siphloplecton</tp:taxon-name-part></tp:taxon-name></italic> sp. 5 within the <italic><tp:taxon-name><tp:taxon-name-part taxon-name-part-type="genus" reg="Siphloplecton">S.</tp:taxon-name-part> <tp:taxon-name-part taxon-name-part-type="species" reg="jaegeri">jaegeri</tp:taxon-name-part></tp:taxon-name></italic> species group. At the same time, we could not confirm its conspecificy with <italic><tp:taxon-name><tp:taxon-name-part taxon-name-part-type="genus" reg="Siphloplecton">Siphloplecton</tp:taxon-name-part> <tp:taxon-name-part taxon-name-part-type="species" reg="landolti">landolti</tp:taxon-name-part></tp:taxon-name></italic> sp. nov. or other species, since the details of the male genitalia are poorly visible.</p></tp:treatment-sec><tp:treatment-sec><!--Section generated to contain objects referenced in tp:taxon-treatment.--><table-wrap id="T1" position="float" orientation="portrait"><label>Table 1.</label><caption><p>Measurements of fossil representatives of the <italic><tp:taxon-name><tp:taxon-name-part taxon-name-part-type="genus" reg="Siphloplecton">Siphloplecton</tp:taxon-name-part> <tp:taxon-name-part taxon-name-part-type="species" reg="jaegeri">jaegeri</tp:taxon-name-part></tp:taxon-name></italic> species group.</p></caption><table id="TID0EGAAG" rules="all"><tbody><tr><th rowspan="1" colspan="1">Adult characters</th><th rowspan="1" colspan="1"><italic><tp:taxon-name><tp:taxon-name-part taxon-name-part-type="genus" reg="Siphloplecton">Siphloplecton</tp:taxon-name-part> <tp:taxon-name-part taxon-name-part-type="species" reg="jaegeri">jaegeri</tp:taxon-name-part></tp:taxon-name></italic> [<named-content xmlns:xlink="http://www.w3.org/1999/xlink" content-type="dwc:institutional_code" xlink:type="simple">MNB</named-content>, MB.I 7370, male imago] (mm)</th><th rowspan="1" colspan="1"><italic><tp:taxon-name><tp:taxon-name-part taxon-name-part-type="genus" reg="Siphloplecton">Siphloplecton</tp:taxon-name-part> <tp:taxon-name-part taxon-name-part-type="species" reg="jaegeri">jaegeri</tp:taxon-name-part></tp:taxon-name></italic> [<named-content xmlns:xlink="http://www.w3.org/1999/xlink" content-type="dwc:institutional_code" xlink:type="simple">MNHN</named-content>, 4655 BA, male imago] (mm)</th><th rowspan="1" colspan="1"><italic><tp:taxon-name><tp:taxon-name-part taxon-name-part-type="genus" reg="Siphloplecton">Siphloplecton</tp:taxon-name-part> <tp:taxon-name-part taxon-name-part-type="species" reg="landolti">landolti</tp:taxon-name-part></tp:taxon-name></italic> sp. nov. [<named-content xmlns:xlink="http://www.w3.org/1999/xlink" content-type="dwc:institutional_code" xlink:type="simple">SMNS</named-content>, BB–2377, holotype, male imago] (mm)</th><th rowspan="1" colspan="1"><italic><tp:taxon-name><tp:taxon-name-part taxon-name-part-type="genus" reg="Siphloplecton">Siphloplecton</tp:taxon-name-part> <tp:taxon-name-part taxon-name-part-type="species" reg="studemannae">studemannae</tp:taxon-name-part></tp:taxon-name></italic> sp. nov. [<named-content xmlns:xlink="http://www.w3.org/1999/xlink" content-type="dwc:institutional_code" xlink:type="simple">SMNS</named-content>, BB–2626, holotype, female imago] (mm)</th><th rowspan="1" colspan="1"><italic><tp:taxon-name><tp:taxon-name-part taxon-name-part-type="genus" reg="Siphloplecton">Siphloplecton</tp:taxon-name-part> <tp:taxon-name-part taxon-name-part-type="species" reg="studemannae">studemannae</tp:taxon-name-part></tp:taxon-name></italic> sp. nov. [<named-content xmlns:xlink="http://www.w3.org/1999/xlink" content-type="dwc:institutional_code" xlink:type="simple">MNHK</named-content>, MP/1626, paratype, female imago] (mm)</th><th rowspan="1" colspan="1"><italic><tp:taxon-name><tp:taxon-name-part taxon-name-part-type="genus" reg="Siphloplecton">Siphloplecton</tp:taxon-name-part></tp:taxon-name></italic> sp. 5 [<abbrev xmlns:xlink="http://www.w3.org/1999/xlink" xlink:title="collection of Christel and Hans Werner Hoffeins, Hamburg, Germany" id="ABBRID0EKOAE" xlink:type="simple">CCHH</abbrev>, BaB 1159/5, male imago] (mm)</th><th rowspan="1" colspan="1"><italic><tp:taxon-name><tp:taxon-name-part taxon-name-part-type="genus" reg="Siphloplecton">Siphloplecton</tp:taxon-name-part></tp:taxon-name></italic> sp. 6 [<named-content xmlns:xlink="http://www.w3.org/1999/xlink" content-type="dwc:institutional_code" xlink:type="simple">MNB</named-content>, MB.I 7372, male subimago] mm)</th></tr><tr><td rowspan="1" colspan="1">Length of body</td><td rowspan="1" colspan="1">9.00</td><td rowspan="1" colspan="1">9.08</td><td rowspan="1" colspan="1">10.88</td><td rowspan="1" colspan="1">10.04</td><td rowspan="1" colspan="1">9.48</td><td rowspan="1" colspan="1">9.50</td><td rowspan="1" colspan="1">8.50</td></tr><tr><td rowspan="1" colspan="1">Length of right foreleg</td><td rowspan="1" colspan="1">–</td><td rowspan="1" colspan="1">9.64</td><td rowspan="1" colspan="1">–</td><td rowspan="1" colspan="1">–</td><td rowspan="1" colspan="1">–</td><td rowspan="1" colspan="1">–</td><td rowspan="1" colspan="1">5.11</td></tr><tr><td rowspan="1" colspan="1">Length of femur</td><td rowspan="1" colspan="1">–</td><td rowspan="1" colspan="1">1.80</td><td rowspan="1" colspan="1">–</td><td rowspan="1" colspan="1">–</td><td rowspan="1" colspan="1">–</td><td rowspan="1" colspan="1">–</td><td rowspan="1" colspan="1">1.77</td></tr><tr><td rowspan="1" colspan="1">Length of tibia</td><td rowspan="1" colspan="1">–</td><td rowspan="1" colspan="1">2.00</td><td rowspan="1" colspan="1">–</td><td rowspan="1" colspan="1">–</td><td rowspan="1" colspan="1">–</td><td rowspan="1" colspan="1">–</td><td rowspan="1" colspan="1">1.05</td></tr><tr><td rowspan="1" colspan="1">Length of tarsus</td><td rowspan="1" colspan="1">–</td><td rowspan="1" colspan="1">5.84</td><td rowspan="1" colspan="1">–</td><td rowspan="1" colspan="1">–</td><td rowspan="1" colspan="1">–</td><td rowspan="1" colspan="1">–</td><td rowspan="1" colspan="1">2.29</td></tr><tr><td rowspan="1" colspan="1">Tarsomere 1</td><td rowspan="1" colspan="1">–</td><td rowspan="1" colspan="1">1.40</td><td rowspan="1" colspan="1">–</td><td rowspan="1" colspan="1">–</td><td rowspan="1" colspan="1">–</td><td rowspan="1" colspan="1">–</td><td rowspan="1" colspan="1">0.48</td></tr><tr><td rowspan="1" colspan="1">Tarsomere 2</td><td rowspan="1" colspan="1">–</td><td rowspan="1" colspan="1">1.40</td><td rowspan="1" colspan="1">–</td><td rowspan="1" colspan="1">–</td><td rowspan="1" colspan="1">–</td><td rowspan="1" colspan="1">–</td><td rowspan="1" colspan="1">0.45</td></tr><tr><td rowspan="1" colspan="1">Tarsomere 3</td><td rowspan="1" colspan="1">–</td><td rowspan="1" colspan="1">1.44</td><td rowspan="1" colspan="1">–</td><td rowspan="1" colspan="1">–</td><td rowspan="1" colspan="1">–</td><td rowspan="1" colspan="1">–</td><td rowspan="1" colspan="1">0.48</td></tr><tr><td rowspan="1" colspan="1">Tarsomere 4</td><td rowspan="1" colspan="1">–</td><td rowspan="1" colspan="1">1.20</td><td rowspan="1" colspan="1">–</td><td rowspan="1" colspan="1">–</td><td rowspan="1" colspan="1">–</td><td rowspan="1" colspan="1">–</td><td rowspan="1" colspan="1">0.53</td></tr><tr><td rowspan="1" colspan="1">Tarsomere 5</td><td rowspan="1" colspan="1">–</td><td rowspan="1" colspan="1">0.40</td><td rowspan="1" colspan="1">–</td><td rowspan="1" colspan="1">–</td><td rowspan="1" colspan="1">–</td><td rowspan="1" colspan="1">–</td><td rowspan="1" colspan="1">0.35</td></tr><tr><td rowspan="1" colspan="1">Length of left foreleg</td><td rowspan="1" colspan="1">8.54</td><td rowspan="1" colspan="1">9.40</td><td rowspan="1" colspan="1">3,44*</td><td rowspan="1" colspan="1">4.04*</td><td rowspan="1" colspan="1">–</td><td rowspan="1" colspan="1">13.44</td><td rowspan="1" colspan="1">5.04</td></tr><tr><td rowspan="1" colspan="1">Length of femur</td><td rowspan="1" colspan="1">1.75</td><td rowspan="1" colspan="1">1.80</td><td rowspan="1" colspan="1">1.04*</td><td rowspan="1" colspan="1">2.02*</td><td rowspan="1" colspan="1">–</td><td rowspan="1" colspan="1">3.12</td><td rowspan="1" colspan="1">1.73</td></tr><tr><td rowspan="1" colspan="1">Length of tibia</td><td rowspan="1" colspan="1">1.95</td><td rowspan="1" colspan="1">1.88</td><td rowspan="1" colspan="1">2.40</td><td rowspan="1" colspan="1">1.52</td><td rowspan="1" colspan="1">–</td><td rowspan="1" colspan="1">2.72</td><td rowspan="1" colspan="1">1.10</td></tr><tr><td rowspan="1" colspan="1">Length of tarsus</td><td rowspan="1" colspan="1">4.84</td><td rowspan="1" colspan="1">5.72</td><td rowspan="1" colspan="1">4.64*</td><td rowspan="1" colspan="1">0.50*</td><td rowspan="1" colspan="1">–</td><td rowspan="1" colspan="1">7.60</td><td rowspan="1" colspan="1">2.21</td></tr><tr><td rowspan="1" colspan="1">Tarsomere 1</td><td rowspan="1" colspan="1">1.13</td><td rowspan="1" colspan="1">1.32</td><td rowspan="1" colspan="1">1.80</td><td rowspan="1" colspan="1">0.50</td><td rowspan="1" colspan="1">–</td><td rowspan="1" colspan="1">2.08</td><td rowspan="1" colspan="1">0.45</td></tr><tr><td rowspan="1" colspan="1">Tarsomere 2</td><td rowspan="1" colspan="1">1.13</td><td rowspan="1" colspan="1">1.32</td><td rowspan="1" colspan="1">2.00</td><td rowspan="1" colspan="1">–</td><td rowspan="1" colspan="1">–</td><td rowspan="1" colspan="1">1.88</td><td rowspan="1" colspan="1">0.45</td></tr><tr><td rowspan="1" colspan="1">Tarsomere 3</td><td rowspan="1" colspan="1">1.05</td><td rowspan="1" colspan="1">1.48</td><td rowspan="1" colspan="1">0.84*</td><td rowspan="1" colspan="1">–</td><td rowspan="1" colspan="1">–</td><td rowspan="1" colspan="1">1.64</td><td rowspan="1" colspan="1">0.50</td></tr><tr><td rowspan="1" colspan="1">Tarsomere 4</td><td rowspan="1" colspan="1">1.15</td><td rowspan="1" colspan="1">1.20</td><td rowspan="1" colspan="1">–</td><td rowspan="1" colspan="1">–</td><td rowspan="1" colspan="1">–</td><td rowspan="1" colspan="1">1.44</td><td rowspan="1" colspan="1">0.48</td></tr><tr><td rowspan="1" colspan="1">Tarsomere 5</td><td rowspan="1" colspan="1">0.38</td><td rowspan="1" colspan="1">0.40</td><td rowspan="1" colspan="1">–</td><td rowspan="1" colspan="1">–</td><td rowspan="1" colspan="1">–</td><td rowspan="1" colspan="1">0.56</td><td rowspan="1" colspan="1">0.33</td></tr><tr><td rowspan="1" colspan="1">Length of right middle leg</td><td rowspan="1" colspan="1">–</td><td rowspan="1" colspan="1">3.52</td><td rowspan="1" colspan="1">–</td><td rowspan="1" colspan="1">4.28</td><td rowspan="1" colspan="1">–</td><td rowspan="1" colspan="1">7.24</td><td rowspan="1" colspan="1">3.86</td></tr><tr><td rowspan="1" colspan="1">Length of femur</td><td rowspan="1" colspan="1">–</td><td rowspan="1" colspan="1">1.32</td><td rowspan="1" colspan="1">–</td><td rowspan="1" colspan="1">1.52</td><td rowspan="1" colspan="1">–</td><td rowspan="1" colspan="1">2.88</td><td rowspan="1" colspan="1">1.58</td></tr><tr><td rowspan="1" colspan="1">Length of tibia</td><td rowspan="1" colspan="1">–</td><td rowspan="1" colspan="1">0.40</td><td rowspan="1" colspan="1">–</td><td rowspan="1" colspan="1">1.20</td><td rowspan="1" colspan="1">–</td><td rowspan="1" colspan="1">1.60</td><td rowspan="1" colspan="1">0.85</td></tr><tr><td rowspan="1" colspan="1">Length of tarsus</td><td rowspan="1" colspan="1">–</td><td rowspan="1" colspan="1">1.80</td><td rowspan="1" colspan="1">–</td><td rowspan="1" colspan="1">1.56</td><td rowspan="1" colspan="1">–</td><td rowspan="1" colspan="1">2.76</td><td rowspan="1" colspan="1">1.43</td></tr><tr><td rowspan="1" colspan="1">Tarsomere 1</td><td rowspan="1" colspan="1">–</td><td rowspan="1" colspan="1">0.40</td><td rowspan="1" colspan="1">–</td><td rowspan="1" colspan="1">0.60</td><td rowspan="1" colspan="1">–</td><td rowspan="1" colspan="1">0.88</td><td rowspan="1" colspan="1">0.30</td></tr><tr><td rowspan="1" colspan="1">Tarsomere 2</td><td rowspan="1" colspan="1">–</td><td rowspan="1" colspan="1">0.44</td><td rowspan="1" colspan="1">–</td><td rowspan="1" colspan="1">0.32</td><td rowspan="1" colspan="1">–</td><td rowspan="1" colspan="1">0.68</td><td rowspan="1" colspan="1">0.40</td></tr><tr><td rowspan="1" colspan="1">Tarsomere 3</td><td rowspan="1" colspan="1">–</td><td rowspan="1" colspan="1">0.40</td><td rowspan="1" colspan="1">–</td><td rowspan="1" colspan="1">0.24</td><td rowspan="1" colspan="1">–</td><td rowspan="1" colspan="1">0.52</td><td rowspan="1" colspan="1">0.30</td></tr><tr><td rowspan="1" colspan="1">Tarsomere 4</td><td rowspan="1" colspan="1">–</td><td rowspan="1" colspan="1">0.40</td><td rowspan="1" colspan="1">–</td><td rowspan="1" colspan="1">0.22</td><td rowspan="1" colspan="1">–</td><td rowspan="1" colspan="1">0.32</td><td rowspan="1" colspan="1">0.23</td></tr><tr><td rowspan="1" colspan="1">Tarsomere 5</td><td rowspan="1" colspan="1">–</td><td rowspan="1" colspan="1">0.16</td><td rowspan="1" colspan="1">–</td><td rowspan="1" colspan="1">0.18</td><td rowspan="1" colspan="1">–</td><td rowspan="1" colspan="1">0.36</td><td rowspan="1" colspan="1">0.20</td></tr><tr><td rowspan="1" colspan="1">Length of left middle leg</td><td rowspan="1" colspan="1">2.11*</td><td rowspan="1" colspan="1">3.52</td><td rowspan="1" colspan="1">3.48*</td><td rowspan="1" colspan="1">4.31</td><td rowspan="1" colspan="1">4.09</td><td rowspan="1" colspan="1">7.28</td><td rowspan="1" colspan="1">3.84</td></tr><tr><td rowspan="1" colspan="1">Length of femur</td><td rowspan="1" colspan="1">–</td><td rowspan="1" colspan="1">1.32</td><td rowspan="1" colspan="1">1,80</td><td rowspan="1" colspan="1">1.52</td><td rowspan="1" colspan="1">1.63</td><td rowspan="1" colspan="1">2.92</td><td rowspan="1" colspan="1">1.55</td></tr><tr><td rowspan="1" colspan="1">Length of tibia</td><td rowspan="1" colspan="1">0.63*</td><td rowspan="1" colspan="1">0.40</td><td rowspan="1" colspan="1">1.04</td><td rowspan="1" colspan="1">1.21</td><td rowspan="1" colspan="1">1.00</td><td rowspan="1" colspan="1">1.64</td><td rowspan="1" colspan="1">0.85</td></tr><tr><td rowspan="1" colspan="1">Length of tarsus</td><td rowspan="1" colspan="1">1.48</td><td rowspan="1" colspan="1">1.80</td><td rowspan="1" colspan="1">0.64*</td><td rowspan="1" colspan="1">1.58</td><td rowspan="1" colspan="1">1.46</td><td rowspan="1" colspan="1">2.72</td><td rowspan="1" colspan="1">1.44</td></tr><tr><td rowspan="1" colspan="1">Tarsomere 1</td><td rowspan="1" colspan="1">0.35</td><td rowspan="1" colspan="1">0.40</td><td rowspan="1" colspan="1">0.64*</td><td rowspan="1" colspan="1">0.62</td><td rowspan="1" colspan="1">0.44</td><td rowspan="1" colspan="1">0.80</td><td rowspan="1" colspan="1">0.30</td></tr><tr><td rowspan="1" colspan="1">Tarsomere 2</td><td rowspan="1" colspan="1">0.50</td><td rowspan="1" colspan="1">0.40</td><td rowspan="1" colspan="1">–</td><td rowspan="1" colspan="1">0.34</td><td rowspan="1" colspan="1">0.45</td><td rowspan="1" colspan="1">0.72</td><td rowspan="1" colspan="1">0.40</td></tr><tr><td rowspan="1" colspan="1">Tarsomere 3</td><td rowspan="1" colspan="1">0.25</td><td rowspan="1" colspan="1">0.40</td><td rowspan="1" colspan="1">–</td><td rowspan="1" colspan="1">0.22</td><td rowspan="1" colspan="1">0.13</td><td rowspan="1" colspan="1">0.48</td><td rowspan="1" colspan="1">0.33</td></tr><tr><td rowspan="1" colspan="1">Tarsomere 4</td><td rowspan="1" colspan="1">0.20</td><td rowspan="1" colspan="1">0.40</td><td rowspan="1" colspan="1">–</td><td rowspan="1" colspan="1">0.20</td><td rowspan="1" colspan="1">0.21</td><td rowspan="1" colspan="1">0.36</td><td rowspan="1" colspan="1">0.20</td></tr><tr><td rowspan="1" colspan="1">Tarsomere 5</td><td rowspan="1" colspan="1">0.18</td><td rowspan="1" colspan="1">0.20</td><td rowspan="1" colspan="1">–</td><td rowspan="1" colspan="1">0.20</td><td rowspan="1" colspan="1">0.23</td><td rowspan="1" colspan="1">0.36</td><td rowspan="1" colspan="1">0.20</td></tr><tr><td rowspan="1" colspan="1">Length of right hind leg</td><td rowspan="1" colspan="1">3.52</td><td rowspan="1" colspan="1">3.10</td><td rowspan="1" colspan="1">–</td><td rowspan="1" colspan="1">4.52</td><td rowspan="1" colspan="1">2.68*</td><td rowspan="1" colspan="1">6.84</td><td rowspan="1" colspan="1">3.54</td></tr><tr><td rowspan="1" colspan="1">Length of femur</td><td rowspan="1" colspan="1">1.36</td><td rowspan="1" colspan="1">1.32</td><td rowspan="1" colspan="1">–</td><td rowspan="1" colspan="1">1.68</td><td rowspan="1" colspan="1">1.45</td><td rowspan="1" colspan="1">2.48</td><td rowspan="1" colspan="1">1.63</td></tr><tr><td rowspan="1" colspan="1">Length of tibia</td><td rowspan="1" colspan="1">0.78</td><td rowspan="1" colspan="1">0.40</td><td rowspan="1" colspan="1">–</td><td rowspan="1" colspan="1">1.10</td><td rowspan="1" colspan="1">0.90</td><td rowspan="1" colspan="1">1.64</td><td rowspan="1" colspan="1">0.70</td></tr><tr><td rowspan="1" colspan="1">Length of tarsus</td><td rowspan="1" colspan="1">1.38</td><td rowspan="1" colspan="1">1.38</td><td rowspan="1" colspan="1">–</td><td rowspan="1" colspan="1">1.74</td><td rowspan="1" colspan="1">0.33*</td><td rowspan="1" colspan="1">2.72</td><td rowspan="1" colspan="1">1.21</td></tr><tr><td rowspan="1" colspan="1">Tarsomere 1</td><td rowspan="1" colspan="1">0.35</td><td rowspan="1" colspan="1">0.44</td><td rowspan="1" colspan="1">–</td><td rowspan="1" colspan="1">0.46</td><td rowspan="1" colspan="1">0.33</td><td rowspan="1" colspan="1">0.88</td><td rowspan="1" colspan="1">0.30</td></tr><tr><td rowspan="1" colspan="1">Tarsomere 2</td><td rowspan="1" colspan="1">0.33</td><td rowspan="1" colspan="1">0.36</td><td rowspan="1" colspan="1">–</td><td rowspan="1" colspan="1">0.44</td><td rowspan="1" colspan="1">–</td><td rowspan="1" colspan="1">0.72</td><td rowspan="1" colspan="1">0.30</td></tr><tr><td rowspan="1" colspan="1">Tarsomere 3</td><td rowspan="1" colspan="1">0.25</td><td rowspan="1" colspan="1">0.22</td><td rowspan="1" colspan="1">–</td><td rowspan="1" colspan="1">0.38</td><td rowspan="1" colspan="1">–</td><td rowspan="1" colspan="1">0.48</td><td rowspan="1" colspan="1">0.20</td></tr><tr><td rowspan="1" colspan="1">Tarsomere 4</td><td rowspan="1" colspan="1">0.20</td><td rowspan="1" colspan="1">0.16</td><td rowspan="1" colspan="1">–</td><td rowspan="1" colspan="1">0.24</td><td rowspan="1" colspan="1">–</td><td rowspan="1" colspan="1">0.36</td><td rowspan="1" colspan="1">0.18</td></tr><tr><td rowspan="1" colspan="1">Tarsomere 5</td><td rowspan="1" colspan="1">0.25</td><td rowspan="1" colspan="1">0.20</td><td rowspan="1" colspan="1">–</td><td rowspan="1" colspan="1">0.22</td><td rowspan="1" colspan="1">–</td><td rowspan="1" colspan="1">0.28</td><td rowspan="1" colspan="1">0.23</td></tr><tr><td rowspan="1" colspan="1">Length of left hind leg</td><td rowspan="1" colspan="1">3.43</td><td rowspan="1" colspan="1">3.43</td><td rowspan="1" colspan="1">3.40*</td><td rowspan="1" colspan="1">4.42</td><td rowspan="1" colspan="1">3.01*</td><td rowspan="1" colspan="1">6.84</td><td rowspan="1" colspan="1">3.65</td></tr><tr><td rowspan="1" colspan="1">Length of femur</td><td rowspan="1" colspan="1">1.30</td><td rowspan="1" colspan="1">1.32</td><td rowspan="1" colspan="1">1.92</td><td rowspan="1" colspan="1">1.72</td><td rowspan="1" colspan="1">1.48</td><td rowspan="1" colspan="1">2.48</td><td rowspan="1" colspan="1">1.65</td></tr><tr><td rowspan="1" colspan="1">Length of tibia</td><td rowspan="1" colspan="1">0.75</td><td rowspan="1" colspan="1">0.44</td><td rowspan="1" colspan="1">0.84</td><td rowspan="1" colspan="1">1.06</td><td rowspan="1" colspan="1">0.88</td><td rowspan="1" colspan="1">1.60</td><td rowspan="1" colspan="1">0.75</td></tr><tr><td rowspan="1" colspan="1">Length of tarsus</td><td rowspan="1" colspan="1">1.38</td><td rowspan="1" colspan="1">1.36</td><td rowspan="1" colspan="1">0.64*</td><td rowspan="1" colspan="1">1.64</td><td rowspan="1" colspan="1">0.65*</td><td rowspan="1" colspan="1">2.76</td><td rowspan="1" colspan="1">1.25</td></tr><tr><td rowspan="1" colspan="1">Tarsomere 1</td><td rowspan="1" colspan="1">0.35</td><td rowspan="1" colspan="1">0.40</td><td rowspan="1" colspan="1">0.64*</td><td rowspan="1" colspan="1">0.42</td><td rowspan="1" colspan="1">0.30</td><td rowspan="1" colspan="1">0.84</td><td rowspan="1" colspan="1">0.30</td></tr><tr><td rowspan="1" colspan="1">Tarsomere 2</td><td rowspan="1" colspan="1">0.35</td><td rowspan="1" colspan="1">0.40</td><td rowspan="1" colspan="1">–</td><td rowspan="1" colspan="1">0.42</td><td rowspan="1" colspan="1">0.35*</td><td rowspan="1" colspan="1">0.76</td><td rowspan="1" colspan="1">0.35</td></tr><tr><td rowspan="1" colspan="1">Tarsomere 3</td><td rowspan="1" colspan="1">0.25</td><td rowspan="1" colspan="1">0.20</td><td rowspan="1" colspan="1">–</td><td rowspan="1" colspan="1">0.38</td><td rowspan="1" colspan="1">–</td><td rowspan="1" colspan="1">0.52</td><td rowspan="1" colspan="1">0.25</td></tr><tr><td rowspan="1" colspan="1">Tarsomere 4</td><td rowspan="1" colspan="1">0.18</td><td rowspan="1" colspan="1">0.16</td><td rowspan="1" colspan="1">–</td><td rowspan="1" colspan="1">0.22</td><td rowspan="1" colspan="1">–</td><td rowspan="1" colspan="1">0.32</td><td rowspan="1" colspan="1">0.15</td></tr><tr><td rowspan="1" colspan="1">Tarsomere 5</td><td rowspan="1" colspan="1">0.25</td><td rowspan="1" colspan="1">0.20</td><td rowspan="1" colspan="1">–</td><td rowspan="1" colspan="1">0.20</td><td rowspan="1" colspan="1">–</td><td rowspan="1" colspan="1">0.32</td><td rowspan="1" colspan="1">0.20</td></tr><tr><td rowspan="1" colspan="1">Length of right forewing</td><td rowspan="1" colspan="1">8.13</td><td rowspan="1" colspan="1">8.20</td><td rowspan="1" colspan="1">11.60</td><td rowspan="1" colspan="1">8.80</td><td rowspan="1" colspan="1">9.95</td><td rowspan="1" colspan="1">9.84</td><td rowspan="1" colspan="1">8.75</td></tr><tr><td rowspan="1" colspan="1">Length of left forewing</td><td rowspan="1" colspan="1">8.25</td><td rowspan="1" colspan="1">8.08*</td><td rowspan="1" colspan="1">11.80</td><td rowspan="1" colspan="1">8.60</td><td rowspan="1" colspan="1">6.88*</td><td rowspan="1" colspan="1">9.86</td><td rowspan="1" colspan="1">8.55</td></tr><tr><td rowspan="1" colspan="1">Length of right hind wing</td><td rowspan="1" colspan="1">3.15</td><td rowspan="1" colspan="1">2.70</td><td rowspan="1" colspan="1">3.60</td><td rowspan="1" colspan="1">–</td><td rowspan="1" colspan="1">3.25</td><td rowspan="1" colspan="1">3.50</td><td rowspan="1" colspan="1">2.75</td></tr><tr><td rowspan="1" colspan="1">Length of left hind wing</td><td rowspan="1" colspan="1">3.20</td><td rowspan="1" colspan="1">–</td><td rowspan="1" colspan="1">3.25*</td><td rowspan="1" colspan="1">2.92</td><td rowspan="1" colspan="1">3.30</td><td rowspan="1" colspan="1">3.52</td><td rowspan="1" colspan="1">2.80</td></tr><tr><td rowspan="1" colspan="1">Hind/forewings length ratio</td><td rowspan="1" colspan="1">0.39</td><td rowspan="1" colspan="1">0.39</td><td rowspan="1" colspan="1">0.31</td><td rowspan="1" colspan="1">0.34</td><td rowspan="1" colspan="1">0.33</td><td rowspan="1" colspan="1">0.36</td><td rowspan="1" colspan="1">0.32</td></tr><tr><td rowspan="1" colspan="1">Length of right cercus</td><td rowspan="1" colspan="1">4.25*</td><td rowspan="1" colspan="1">–</td><td rowspan="1" colspan="1">2.84*</td><td rowspan="1" colspan="1">2.24*</td><td rowspan="1" colspan="1">3.03</td><td rowspan="1" colspan="1">–</td><td rowspan="1" colspan="1">4.25*</td></tr><tr><td rowspan="1" colspan="1">Length of left cercus</td><td rowspan="1" colspan="1">4.20*</td><td rowspan="1" colspan="1">–</td><td rowspan="1" colspan="1">3.16*</td><td rowspan="1" colspan="1">2.32*</td><td rowspan="1" colspan="1">4.50</td><td rowspan="1" colspan="1">8.80</td><td rowspan="1" colspan="1">4.00*</td></tr></tbody></table><table-wrap-foot><fn><p>* − preserved part; “−” – not preserved.</p></fn></table-wrap-foot></table-wrap></tp:treatment-sec></tp:taxon-treatment>
