# Supplementary material for: Revision of fossil Metretopodidae (Insecta, Ephemeroptera) in Baltic amber – Part 4: Description of two new species of Siphloplecton Clemens, 1915, with notes on the new S. jaegeri species group and with key to fossil male adults of Siphloplecton
Source: Zookeys. 2019 Dec 10;898:1–26. doi: 10.3897/zookeys.898.47118 (PMC6917629; doi:10.3897/zookeys.898.47118)
Supplement: XML Treatment for Siphloplecton [file zookeys.898.47118-treatment6.xml]

<!DOCTYPE tp:taxon-treatment
  PUBLIC "-//TaxonX//DTD Taxonomic Treatment Publishing DTD v0 20100105//EN" "tax-treatment-NSO.dtd">
<tp:taxon-treatment xmlns:tp="http://www.plazi.org/taxpub"><tp:treatment-meta><kwd-group><label>Taxon classification</label><kwd><named-content xmlns:xlink="http://www.w3.org/1999/xlink" content-type="kingdom">Animalia</named-content></kwd><kwd><named-content xmlns:xlink="http://www.w3.org/1999/xlink" content-type="order">Ephemeroptera</named-content></kwd><kwd><named-content xmlns:xlink="http://www.w3.org/1999/xlink" content-type="family">Metretopodidae</named-content></kwd></kwd-group><mixed-citation publication-type="journal"><person-group><name><surname>Godunko</surname><given-names>Roman J.</given-names></name><name><surname>Neumann</surname><given-names>Christian</given-names></name><name><surname>Staniczek</surname><given-names>Arnold H.</given-names></name></person-group><article-title>Revision of fossil <tp:taxon-name><tp:taxon-name-part taxon-name-part-type="family">Metretopodidae</tp:taxon-name-part></tp:taxon-name> (<tp:taxon-name><tp:taxon-name-part taxon-name-part-type="class">Insecta</tp:taxon-name-part></tp:taxon-name>, <tp:taxon-name><tp:taxon-name-part taxon-name-part-type="order">Ephemeroptera</tp:taxon-name-part></tp:taxon-name>) in Baltic amber – Part 4: Description of two new species of <italic><tp:taxon-name><tp:taxon-name-part taxon-name-part-type="genus" reg="Siphloplecton">Siphloplecton</tp:taxon-name-part></tp:taxon-name></italic> Clemens, 1915, with notes on the new <italic><tp:taxon-name><tp:taxon-name-part taxon-name-part-type="genus" reg="Siphloplecton">S.</tp:taxon-name-part> <tp:taxon-name-part taxon-name-part-type="species" reg="jaegeri">jaegeri</tp:taxon-name-part></tp:taxon-name></italic> species group and with key to fossil male adults of <italic><tp:taxon-name><tp:taxon-name-part taxon-name-part-type="genus" reg="Siphloplecton">Siphloplecton</tp:taxon-name-part></tp:taxon-name></italic></article-title><source>Zookeys</source><day>10</day><month>12</month><year>2019</year><volume>898</volume><fpage>1</fpage><lpage>26</lpage><pub-id pub-id-type="doi">10.3897/zookeys.898.47118</pub-id></mixed-citation></tp:treatment-meta><tp:nomenclature><tp:taxon-name><object-id xmlns:xlink="http://www.w3.org/1999/xlink" content-type="arpha" xlink:type="simple">2FF6F668-DE38-553F-973B-7B0C4CDC0DA3</object-id>
                <tp:taxon-name-part taxon-name-part-type="genus" reg="Siphloplecton">Siphloplecton</tp:taxon-name-part>
              </tp:taxon-name><tp:taxon-authority>sp. 6</tp:taxon-authority><xref ref-type="fig" rid="F14">Figure 14</xref><xref ref-type="table" rid="T1">; Table 1</xref></tp:nomenclature><tp:treatment-sec sec-type="material" id="SECID0EUXAI"><title>Material examined.</title><p>Male subimago in Baltic amber (Eocene), <named-content xmlns:xlink="http://www.w3.org/1999/xlink" content-type="dwc:institutional_code" xlink:type="simple">MNB</named-content>, MB.I 7372, specimen originally labeled as: “6. <tp:taxon-name><tp:taxon-name-part taxon-name-part-type="division">Pseudoneuroptera</tp:taxon-name-part></tp:taxon-name> III <tp:taxon-name><tp:taxon-name-part taxon-name-part-type="family">Ephemeridae</tp:taxon-name-part></tp:taxon-name>”; “Museum für Naturkunde Berlin”; “Paläontologisches Museum”; “Slg.: Künow Inv. Nr.: Nr. 268–294 nur noch 9 Stück vorgefunden”; “Ephemeriden“; “Siphloplecton cf. jaegeri subim. male Nr.: 272”.</p><p>Completely preserved specimen, well visible in lateral aspect. Details of head hardly visible due to resin influxes and small cracks in stone. Left forewing arcuated at half length; left hind wing twisted. Terga IX–X and, partly, genitalia covered by “Verlumung”. For measurements see Table <xref ref-type="table" rid="T1">1</xref>.</p></tp:treatment-sec><tp:treatment-sec sec-type="description" id="SECID0E5YAI"><title>Description.</title><p>General colouration of body brown to dark brown. Head brown with paler antennae; eyes large, medially contiguous, uniformly brown coloured.</p><p><bold><italic>Thorax</italic></bold> intensely brown; details of terga hardly visible; mesonotal suture typical for <italic><tp:taxon-name><tp:taxon-name-part taxon-name-part-type="genus" reg="Siphloplecton">Siphloplecton</tp:taxon-name-part></tp:taxon-name></italic>; lateroparapsidal suture not visible. Thorax ventrally hardly visible, but furcasternal protuberances of mesothorax contiguous.</p><p><bold><italic>Wings</italic></bold> opaque. Forewings with several irregular dark spots (probably an artefact of fossilisation). Pterostigmatic area with 7–8 anastomosed veins. In cubital field of forewing one pair of intercalaries close to CuP (connected with CuP and CuA); one additional intercalary vein close to CuA. Hind wings with triads RS, MA and MP, 0.32× forewing length; costal process bluntly pointed (Fig. <xref ref-type="fig" rid="F14">14</xref>).</p><fig id="F14" position="float" orientation="portrait"><object-id xmlns:xlink="http://www.w3.org/1999/xlink" content-type="doi" xlink:type="simple">10.3897/zookeys.898.47118.figure14</object-id><object-id xmlns:xlink="http://www.w3.org/1999/xlink" content-type="arpha" xlink:type="simple">09AC7A15-7634-5D1D-AC22-A6CC3FDE2359</object-id><label>Figure 14.</label><caption><p><italic><tp:taxon-name><tp:taxon-name-part taxon-name-part-type="genus" reg="Siphloplecton">Siphloplecton</tp:taxon-name-part></tp:taxon-name></italic> sp. 6, <named-content xmlns:xlink="http://www.w3.org/1999/xlink" content-type="dwc:institutional_code" xlink:type="simple">MNB</named-content>, MB.I 7372, male subimago (photograph): general lateral view, left side.</p></caption><graphic xmlns:xlink="http://www.w3.org/1999/xlink" xlink:href="zookeys-898-001-g014.jpg" position="float" orientation="portrait" xlink:type="simple" id="oo_363730.jpg"><uri content-type="original_file" xlink:type="simple">https://binary.pensoft.net/fig/363730</uri></graphic></fig><p><bold><italic>Legs</italic></bold> typical for the genus <italic><tp:taxon-name><tp:taxon-name-part taxon-name-part-type="genus" reg="Siphloplecton">Siphloplecton</tp:taxon-name-part></tp:taxon-name></italic>.</p><p><bold><italic>Abdominal</italic></bold> segments completely preserved; terga darker than sterna.</p><p>Shape of <bold><italic>plate</italic></bold> poorly visible in ventral view, but generally close to the one of <italic><tp:taxon-name><tp:taxon-name-part taxon-name-part-type="genus" reg="Siphloplecton">S.</tp:taxon-name-part> <tp:taxon-name-part taxon-name-part-type="species" reg="landolti">landolti</tp:taxon-name-part></tp:taxon-name></italic> (deeply incised mediocaudally, angulate, with relatively small medial projection). Shape of penis lobes hardly visible because of “Verlumung”. Visible part of penis lobes with apical sclerites rounded at tip.</p><p><bold><italic>Cerci</italic></bold> partly damaged; paracercus vestigial.</p></tp:treatment-sec><tp:treatment-sec sec-type="comments" id="SECID0E23AI"><title>Comments.</title><p>Due to the general shape of the styliger and penis lobes, and proportions of the fore/hind wings, this specimen belongs with high probability to <italic><tp:taxon-name><tp:taxon-name-part taxon-name-part-type="genus" reg="Siphloplecton">S.</tp:taxon-name-part> <tp:taxon-name-part taxon-name-part-type="species" reg="landolti">landolti</tp:taxon-name-part></tp:taxon-name></italic> sp. nov. Some of the observed differences might be related to differences between subimago and imago, or may be due to the bad preservation of the genitalia. However, in order to avoid any taxonomic confusion, we refrain from attributing <italic><tp:taxon-name><tp:taxon-name-part taxon-name-part-type="genus" reg="Siphloplecton">Siphloplecton</tp:taxon-name-part></tp:taxon-name></italic> sp. 6 to a certain species within <italic><tp:taxon-name><tp:taxon-name-part taxon-name-part-type="genus" reg="Siphloplecton">Siphloplecton</tp:taxon-name-part></tp:taxon-name></italic>.</p></tp:treatment-sec><tp:treatment-sec><!--Section generated to contain objects referenced in tp:taxon-treatment.--><table-wrap id="T1" position="float" orientation="portrait"><label>Table 1.</label><caption><p>Measurements of fossil representatives of the <italic><tp:taxon-name><tp:taxon-name-part taxon-name-part-type="genus" reg="Siphloplecton">Siphloplecton</tp:taxon-name-part> <tp:taxon-name-part taxon-name-part-type="species" reg="jaegeri">jaegeri</tp:taxon-name-part></tp:taxon-name></italic> species group.</p></caption><table id="TID0EGAAG" rules="all"><tbody><tr><th rowspan="1" colspan="1">Adult characters</th><th rowspan="1" colspan="1"><italic><tp:taxon-name><tp:taxon-name-part taxon-name-part-type="genus" reg="Siphloplecton">Siphloplecton</tp:taxon-name-part> <tp:taxon-name-part taxon-name-part-type="species" reg="jaegeri">jaegeri</tp:taxon-name-part></tp:taxon-name></italic> [<named-content xmlns:xlink="http://www.w3.org/1999/xlink" content-type="dwc:institutional_code" xlink:type="simple">MNB</named-content>, MB.I 7370, male imago] (mm)</th><th rowspan="1" colspan="1"><italic><tp:taxon-name><tp:taxon-name-part taxon-name-part-type="genus" reg="Siphloplecton">Siphloplecton</tp:taxon-name-part> <tp:taxon-name-part taxon-name-part-type="species" reg="jaegeri">jaegeri</tp:taxon-name-part></tp:taxon-name></italic> [<named-content xmlns:xlink="http://www.w3.org/1999/xlink" content-type="dwc:institutional_code" xlink:type="simple">MNHN</named-content>, 4655 BA, male imago] (mm)</th><th rowspan="1" colspan="1"><italic><tp:taxon-name><tp:taxon-name-part taxon-name-part-type="genus" reg="Siphloplecton">Siphloplecton</tp:taxon-name-part> <tp:taxon-name-part taxon-name-part-type="species" reg="landolti">landolti</tp:taxon-name-part></tp:taxon-name></italic> sp. nov. [<named-content xmlns:xlink="http://www.w3.org/1999/xlink" content-type="dwc:institutional_code" xlink:type="simple">SMNS</named-content>, BB–2377, holotype, male imago] (mm)</th><th rowspan="1" colspan="1"><italic><tp:taxon-name><tp:taxon-name-part taxon-name-part-type="genus" reg="Siphloplecton">Siphloplecton</tp:taxon-name-part> <tp:taxon-name-part taxon-name-part-type="species" reg="studemannae">studemannae</tp:taxon-name-part></tp:taxon-name></italic> sp. nov. [<named-content xmlns:xlink="http://www.w3.org/1999/xlink" content-type="dwc:institutional_code" xlink:type="simple">SMNS</named-content>, BB–2626, holotype, female imago] (mm)</th><th rowspan="1" colspan="1"><italic><tp:taxon-name><tp:taxon-name-part taxon-name-part-type="genus" reg="Siphloplecton">Siphloplecton</tp:taxon-name-part> <tp:taxon-name-part taxon-name-part-type="species" reg="studemannae">studemannae</tp:taxon-name-part></tp:taxon-name></italic> sp. nov. [<named-content xmlns:xlink="http://www.w3.org/1999/xlink" content-type="dwc:institutional_code" xlink:type="simple">MNHK</named-content>, MP/1626, paratype, female imago] (mm)</th><th rowspan="1" colspan="1"><italic><tp:taxon-name><tp:taxon-name-part taxon-name-part-type="genus" reg="Siphloplecton">Siphloplecton</tp:taxon-name-part></tp:taxon-name></italic> sp. 5 [<abbrev xmlns:xlink="http://www.w3.org/1999/xlink" xlink:title="collection of Christel and Hans Werner Hoffeins, Hamburg, Germany" id="ABBRID0EKOAE" xlink:type="simple">CCHH</abbrev>, BaB 1159/5, male imago] (mm)</th><th rowspan="1" colspan="1"><italic><tp:taxon-name><tp:taxon-name-part taxon-name-part-type="genus" reg="Siphloplecton">Siphloplecton</tp:taxon-name-part></tp:taxon-name></italic> sp. 6 [<named-content xmlns:xlink="http://www.w3.org/1999/xlink" content-type="dwc:institutional_code" xlink:type="simple">MNB</named-content>, MB.I 7372, male subimago] mm)</th></tr><tr><td rowspan="1" colspan="1">Length of body</td><td rowspan="1" colspan="1">9.00</td><td rowspan="1" colspan="1">9.08</td><td rowspan="1" colspan="1">10.88</td><td rowspan="1" colspan="1">10.04</td><td rowspan="1" colspan="1">9.48</td><td rowspan="1" colspan="1">9.50</td><td rowspan="1" colspan="1">8.50</td></tr><tr><td rowspan="1" colspan="1">Length of right foreleg</td><td rowspan="1" colspan="1">–</td><td rowspan="1" colspan="1">9.64</td><td rowspan="1" colspan="1">–</td><td rowspan="1" colspan="1">–</td><td rowspan="1" colspan="1">–</td><td rowspan="1" colspan="1">–</td><td rowspan="1" colspan="1">5.11</td></tr><tr><td rowspan="1" colspan="1">Length of femur</td><td rowspan="1" colspan="1">–</td><td rowspan="1" colspan="1">1.80</td><td rowspan="1" colspan="1">–</td><td rowspan="1" colspan="1">–</td><td rowspan="1" colspan="1">–</td><td rowspan="1" colspan="1">–</td><td rowspan="1" colspan="1">1.77</td></tr><tr><td rowspan="1" colspan="1">Length of tibia</td><td rowspan="1" colspan="1">–</td><td rowspan="1" colspan="1">2.00</td><td rowspan="1" colspan="1">–</td><td rowspan="1" colspan="1">–</td><td rowspan="1" colspan="1">–</td><td rowspan="1" colspan="1">–</td><td rowspan="1" colspan="1">1.05</td></tr><tr><td rowspan="1" colspan="1">Length of tarsus</td><td rowspan="1" colspan="1">–</td><td rowspan="1" colspan="1">5.84</td><td rowspan="1" colspan="1">–</td><td rowspan="1" colspan="1">–</td><td rowspan="1" colspan="1">–</td><td rowspan="1" colspan="1">–</td><td rowspan="1" colspan="1">2.29</td></tr><tr><td rowspan="1" colspan="1">Tarsomere 1</td><td rowspan="1" colspan="1">–</td><td rowspan="1" colspan="1">1.40</td><td rowspan="1" colspan="1">–</td><td rowspan="1" colspan="1">–</td><td rowspan="1" colspan="1">–</td><td rowspan="1" colspan="1">–</td><td rowspan="1" colspan="1">0.48</td></tr><tr><td rowspan="1" colspan="1">Tarsomere 2</td><td rowspan="1" colspan="1">–</td><td rowspan="1" colspan="1">1.40</td><td rowspan="1" colspan="1">–</td><td rowspan="1" colspan="1">–</td><td rowspan="1" colspan="1">–</td><td rowspan="1" colspan="1">–</td><td rowspan="1" colspan="1">0.45</td></tr><tr><td rowspan="1" colspan="1">Tarsomere 3</td><td rowspan="1" colspan="1">–</td><td rowspan="1" colspan="1">1.44</td><td rowspan="1" colspan="1">–</td><td rowspan="1" colspan="1">–</td><td rowspan="1" colspan="1">–</td><td rowspan="1" colspan="1">–</td><td rowspan="1" colspan="1">0.48</td></tr><tr><td rowspan="1" colspan="1">Tarsomere 4</td><td rowspan="1" colspan="1">–</td><td rowspan="1" colspan="1">1.20</td><td rowspan="1" colspan="1">–</td><td rowspan="1" colspan="1">–</td><td rowspan="1" colspan="1">–</td><td rowspan="1" colspan="1">–</td><td rowspan="1" colspan="1">0.53</td></tr><tr><td rowspan="1" colspan="1">Tarsomere 5</td><td rowspan="1" colspan="1">–</td><td rowspan="1" colspan="1">0.40</td><td rowspan="1" colspan="1">–</td><td rowspan="1" colspan="1">–</td><td rowspan="1" colspan="1">–</td><td rowspan="1" colspan="1">–</td><td rowspan="1" colspan="1">0.35</td></tr><tr><td rowspan="1" colspan="1">Length of left foreleg</td><td rowspan="1" colspan="1">8.54</td><td rowspan="1" colspan="1">9.40</td><td rowspan="1" colspan="1">3,44*</td><td rowspan="1" colspan="1">4.04*</td><td rowspan="1" colspan="1">–</td><td rowspan="1" colspan="1">13.44</td><td rowspan="1" colspan="1">5.04</td></tr><tr><td rowspan="1" colspan="1">Length of femur</td><td rowspan="1" colspan="1">1.75</td><td rowspan="1" colspan="1">1.80</td><td rowspan="1" colspan="1">1.04*</td><td rowspan="1" colspan="1">2.02*</td><td rowspan="1" colspan="1">–</td><td rowspan="1" colspan="1">3.12</td><td rowspan="1" colspan="1">1.73</td></tr><tr><td rowspan="1" colspan="1">Length of tibia</td><td rowspan="1" colspan="1">1.95</td><td rowspan="1" colspan="1">1.88</td><td rowspan="1" colspan="1">2.40</td><td rowspan="1" colspan="1">1.52</td><td rowspan="1" colspan="1">–</td><td rowspan="1" colspan="1">2.72</td><td rowspan="1" colspan="1">1.10</td></tr><tr><td rowspan="1" colspan="1">Length of tarsus</td><td rowspan="1" colspan="1">4.84</td><td rowspan="1" colspan="1">5.72</td><td rowspan="1" colspan="1">4.64*</td><td rowspan="1" colspan="1">0.50*</td><td rowspan="1" colspan="1">–</td><td rowspan="1" colspan="1">7.60</td><td rowspan="1" colspan="1">2.21</td></tr><tr><td rowspan="1" colspan="1">Tarsomere 1</td><td rowspan="1" colspan="1">1.13</td><td rowspan="1" colspan="1">1.32</td><td rowspan="1" colspan="1">1.80</td><td rowspan="1" colspan="1">0.50</td><td rowspan="1" colspan="1">–</td><td rowspan="1" colspan="1">2.08</td><td rowspan="1" colspan="1">0.45</td></tr><tr><td rowspan="1" colspan="1">Tarsomere 2</td><td rowspan="1" colspan="1">1.13</td><td rowspan="1" colspan="1">1.32</td><td rowspan="1" colspan="1">2.00</td><td rowspan="1" colspan="1">–</td><td rowspan="1" colspan="1">–</td><td rowspan="1" colspan="1">1.88</td><td rowspan="1" colspan="1">0.45</td></tr><tr><td rowspan="1" colspan="1">Tarsomere 3</td><td rowspan="1" colspan="1">1.05</td><td rowspan="1" colspan="1">1.48</td><td rowspan="1" colspan="1">0.84*</td><td rowspan="1" colspan="1">–</td><td rowspan="1" colspan="1">–</td><td rowspan="1" colspan="1">1.64</td><td rowspan="1" colspan="1">0.50</td></tr><tr><td rowspan="1" colspan="1">Tarsomere 4</td><td rowspan="1" colspan="1">1.15</td><td rowspan="1" colspan="1">1.20</td><td rowspan="1" colspan="1">–</td><td rowspan="1" colspan="1">–</td><td rowspan="1" colspan="1">–</td><td rowspan="1" colspan="1">1.44</td><td rowspan="1" colspan="1">0.48</td></tr><tr><td rowspan="1" colspan="1">Tarsomere 5</td><td rowspan="1" colspan="1">0.38</td><td rowspan="1" colspan="1">0.40</td><td rowspan="1" colspan="1">–</td><td rowspan="1" colspan="1">–</td><td rowspan="1" colspan="1">–</td><td rowspan="1" colspan="1">0.56</td><td rowspan="1" colspan="1">0.33</td></tr><tr><td rowspan="1" colspan="1">Length of right middle leg</td><td rowspan="1" colspan="1">–</td><td rowspan="1" colspan="1">3.52</td><td rowspan="1" colspan="1">–</td><td rowspan="1" colspan="1">4.28</td><td rowspan="1" colspan="1">–</td><td rowspan="1" colspan="1">7.24</td><td rowspan="1" colspan="1">3.86</td></tr><tr><td rowspan="1" colspan="1">Length of femur</td><td rowspan="1" colspan="1">–</td><td rowspan="1" colspan="1">1.32</td><td rowspan="1" colspan="1">–</td><td rowspan="1" colspan="1">1.52</td><td rowspan="1" colspan="1">–</td><td rowspan="1" colspan="1">2.88</td><td rowspan="1" colspan="1">1.58</td></tr><tr><td rowspan="1" colspan="1">Length of tibia</td><td rowspan="1" colspan="1">–</td><td rowspan="1" colspan="1">0.40</td><td rowspan="1" colspan="1">–</td><td rowspan="1" colspan="1">1.20</td><td rowspan="1" colspan="1">–</td><td rowspan="1" colspan="1">1.60</td><td rowspan="1" colspan="1">0.85</td></tr><tr><td rowspan="1" colspan="1">Length of tarsus</td><td rowspan="1" colspan="1">–</td><td rowspan="1" colspan="1">1.80</td><td rowspan="1" colspan="1">–</td><td rowspan="1" colspan="1">1.56</td><td rowspan="1" colspan="1">–</td><td rowspan="1" colspan="1">2.76</td><td rowspan="1" colspan="1">1.43</td></tr><tr><td rowspan="1" colspan="1">Tarsomere 1</td><td rowspan="1" colspan="1">–</td><td rowspan="1" colspan="1">0.40</td><td rowspan="1" colspan="1">–</td><td rowspan="1" colspan="1">0.60</td><td rowspan="1" colspan="1">–</td><td rowspan="1" colspan="1">0.88</td><td rowspan="1" colspan="1">0.30</td></tr><tr><td rowspan="1" colspan="1">Tarsomere 2</td><td rowspan="1" colspan="1">–</td><td rowspan="1" colspan="1">0.44</td><td rowspan="1" colspan="1">–</td><td rowspan="1" colspan="1">0.32</td><td rowspan="1" colspan="1">–</td><td rowspan="1" colspan="1">0.68</td><td rowspan="1" colspan="1">0.40</td></tr><tr><td rowspan="1" colspan="1">Tarsomere 3</td><td rowspan="1" colspan="1">–</td><td rowspan="1" colspan="1">0.40</td><td rowspan="1" colspan="1">–</td><td rowspan="1" colspan="1">0.24</td><td rowspan="1" colspan="1">–</td><td rowspan="1" colspan="1">0.52</td><td rowspan="1" colspan="1">0.30</td></tr><tr><td rowspan="1" colspan="1">Tarsomere 4</td><td rowspan="1" colspan="1">–</td><td rowspan="1" colspan="1">0.40</td><td rowspan="1" colspan="1">–</td><td rowspan="1" colspan="1">0.22</td><td rowspan="1" colspan="1">–</td><td rowspan="1" colspan="1">0.32</td><td rowspan="1" colspan="1">0.23</td></tr><tr><td rowspan="1" colspan="1">Tarsomere 5</td><td rowspan="1" colspan="1">–</td><td rowspan="1" colspan="1">0.16</td><td rowspan="1" colspan="1">–</td><td rowspan="1" colspan="1">0.18</td><td rowspan="1" colspan="1">–</td><td rowspan="1" colspan="1">0.36</td><td rowspan="1" colspan="1">0.20</td></tr><tr><td rowspan="1" colspan="1">Length of left middle leg</td><td rowspan="1" colspan="1">2.11*</td><td rowspan="1" colspan="1">3.52</td><td rowspan="1" colspan="1">3.48*</td><td rowspan="1" colspan="1">4.31</td><td rowspan="1" colspan="1">4.09</td><td rowspan="1" colspan="1">7.28</td><td rowspan="1" colspan="1">3.84</td></tr><tr><td rowspan="1" colspan="1">Length of femur</td><td rowspan="1" colspan="1">–</td><td rowspan="1" colspan="1">1.32</td><td rowspan="1" colspan="1">1,80</td><td rowspan="1" colspan="1">1.52</td><td rowspan="1" colspan="1">1.63</td><td rowspan="1" colspan="1">2.92</td><td rowspan="1" colspan="1">1.55</td></tr><tr><td rowspan="1" colspan="1">Length of tibia</td><td rowspan="1" colspan="1">0.63*</td><td rowspan="1" colspan="1">0.40</td><td rowspan="1" colspan="1">1.04</td><td rowspan="1" colspan="1">1.21</td><td rowspan="1" colspan="1">1.00</td><td rowspan="1" colspan="1">1.64</td><td rowspan="1" colspan="1">0.85</td></tr><tr><td rowspan="1" colspan="1">Length of tarsus</td><td rowspan="1" colspan="1">1.48</td><td rowspan="1" colspan="1">1.80</td><td rowspan="1" colspan="1">0.64*</td><td rowspan="1" colspan="1">1.58</td><td rowspan="1" colspan="1">1.46</td><td rowspan="1" colspan="1">2.72</td><td rowspan="1" colspan="1">1.44</td></tr><tr><td rowspan="1" colspan="1">Tarsomere 1</td><td rowspan="1" colspan="1">0.35</td><td rowspan="1" colspan="1">0.40</td><td rowspan="1" colspan="1">0.64*</td><td rowspan="1" colspan="1">0.62</td><td rowspan="1" colspan="1">0.44</td><td rowspan="1" colspan="1">0.80</td><td rowspan="1" colspan="1">0.30</td></tr><tr><td rowspan="1" colspan="1">Tarsomere 2</td><td rowspan="1" colspan="1">0.50</td><td rowspan="1" colspan="1">0.40</td><td rowspan="1" colspan="1">–</td><td rowspan="1" colspan="1">0.34</td><td rowspan="1" colspan="1">0.45</td><td rowspan="1" colspan="1">0.72</td><td rowspan="1" colspan="1">0.40</td></tr><tr><td rowspan="1" colspan="1">Tarsomere 3</td><td rowspan="1" colspan="1">0.25</td><td rowspan="1" colspan="1">0.40</td><td rowspan="1" colspan="1">–</td><td rowspan="1" colspan="1">0.22</td><td rowspan="1" colspan="1">0.13</td><td rowspan="1" colspan="1">0.48</td><td rowspan="1" colspan="1">0.33</td></tr><tr><td rowspan="1" colspan="1">Tarsomere 4</td><td rowspan="1" colspan="1">0.20</td><td rowspan="1" colspan="1">0.40</td><td rowspan="1" colspan="1">–</td><td rowspan="1" colspan="1">0.20</td><td rowspan="1" colspan="1">0.21</td><td rowspan="1" colspan="1">0.36</td><td rowspan="1" colspan="1">0.20</td></tr><tr><td rowspan="1" colspan="1">Tarsomere 5</td><td rowspan="1" colspan="1">0.18</td><td rowspan="1" colspan="1">0.20</td><td rowspan="1" colspan="1">–</td><td rowspan="1" colspan="1">0.20</td><td rowspan="1" colspan="1">0.23</td><td rowspan="1" colspan="1">0.36</td><td rowspan="1" colspan="1">0.20</td></tr><tr><td rowspan="1" colspan="1">Length of right hind leg</td><td rowspan="1" colspan="1">3.52</td><td rowspan="1" colspan="1">3.10</td><td rowspan="1" colspan="1">–</td><td rowspan="1" colspan="1">4.52</td><td rowspan="1" colspan="1">2.68*</td><td rowspan="1" colspan="1">6.84</td><td rowspan="1" colspan="1">3.54</td></tr><tr><td rowspan="1" colspan="1">Length of femur</td><td rowspan="1" colspan="1">1.36</td><td rowspan="1" colspan="1">1.32</td><td rowspan="1" colspan="1">–</td><td rowspan="1" colspan="1">1.68</td><td rowspan="1" colspan="1">1.45</td><td rowspan="1" colspan="1">2.48</td><td rowspan="1" colspan="1">1.63</td></tr><tr><td rowspan="1" colspan="1">Length of tibia</td><td rowspan="1" colspan="1">0.78</td><td rowspan="1" colspan="1">0.40</td><td rowspan="1" colspan="1">–</td><td rowspan="1" colspan="1">1.10</td><td rowspan="1" colspan="1">0.90</td><td rowspan="1" colspan="1">1.64</td><td rowspan="1" colspan="1">0.70</td></tr><tr><td rowspan="1" colspan="1">Length of tarsus</td><td rowspan="1" colspan="1">1.38</td><td rowspan="1" colspan="1">1.38</td><td rowspan="1" colspan="1">–</td><td rowspan="1" colspan="1">1.74</td><td rowspan="1" colspan="1">0.33*</td><td rowspan="1" colspan="1">2.72</td><td rowspan="1" colspan="1">1.21</td></tr><tr><td rowspan="1" colspan="1">Tarsomere 1</td><td rowspan="1" colspan="1">0.35</td><td rowspan="1" colspan="1">0.44</td><td rowspan="1" colspan="1">–</td><td rowspan="1" colspan="1">0.46</td><td rowspan="1" colspan="1">0.33</td><td rowspan="1" colspan="1">0.88</td><td rowspan="1" colspan="1">0.30</td></tr><tr><td rowspan="1" colspan="1">Tarsomere 2</td><td rowspan="1" colspan="1">0.33</td><td rowspan="1" colspan="1">0.36</td><td rowspan="1" colspan="1">–</td><td rowspan="1" colspan="1">0.44</td><td rowspan="1" colspan="1">–</td><td rowspan="1" colspan="1">0.72</td><td rowspan="1" colspan="1">0.30</td></tr><tr><td rowspan="1" colspan="1">Tarsomere 3</td><td rowspan="1" colspan="1">0.25</td><td rowspan="1" colspan="1">0.22</td><td rowspan="1" colspan="1">–</td><td rowspan="1" colspan="1">0.38</td><td rowspan="1" colspan="1">–</td><td rowspan="1" colspan="1">0.48</td><td rowspan="1" colspan="1">0.20</td></tr><tr><td rowspan="1" colspan="1">Tarsomere 4</td><td rowspan="1" colspan="1">0.20</td><td rowspan="1" colspan="1">0.16</td><td rowspan="1" colspan="1">–</td><td rowspan="1" colspan="1">0.24</td><td rowspan="1" colspan="1">–</td><td rowspan="1" colspan="1">0.36</td><td rowspan="1" colspan="1">0.18</td></tr><tr><td rowspan="1" colspan="1">Tarsomere 5</td><td rowspan="1" colspan="1">0.25</td><td rowspan="1" colspan="1">0.20</td><td rowspan="1" colspan="1">–</td><td rowspan="1" colspan="1">0.22</td><td rowspan="1" colspan="1">–</td><td rowspan="1" colspan="1">0.28</td><td rowspan="1" colspan="1">0.23</td></tr><tr><td rowspan="1" colspan="1">Length of left hind leg</td><td rowspan="1" colspan="1">3.43</td><td rowspan="1" colspan="1">3.43</td><td rowspan="1" colspan="1">3.40*</td><td rowspan="1" colspan="1">4.42</td><td rowspan="1" colspan="1">3.01*</td><td rowspan="1" colspan="1">6.84</td><td rowspan="1" colspan="1">3.65</td></tr><tr><td rowspan="1" colspan="1">Length of femur</td><td rowspan="1" colspan="1">1.30</td><td rowspan="1" colspan="1">1.32</td><td rowspan="1" colspan="1">1.92</td><td rowspan="1" colspan="1">1.72</td><td rowspan="1" colspan="1">1.48</td><td rowspan="1" colspan="1">2.48</td><td rowspan="1" colspan="1">1.65</td></tr><tr><td rowspan="1" colspan="1">Length of tibia</td><td rowspan="1" colspan="1">0.75</td><td rowspan="1" colspan="1">0.44</td><td rowspan="1" colspan="1">0.84</td><td rowspan="1" colspan="1">1.06</td><td rowspan="1" colspan="1">0.88</td><td rowspan="1" colspan="1">1.60</td><td rowspan="1" colspan="1">0.75</td></tr><tr><td rowspan="1" colspan="1">Length of tarsus</td><td rowspan="1" colspan="1">1.38</td><td rowspan="1" colspan="1">1.36</td><td rowspan="1" colspan="1">0.64*</td><td rowspan="1" colspan="1">1.64</td><td rowspan="1" colspan="1">0.65*</td><td rowspan="1" colspan="1">2.76</td><td rowspan="1" colspan="1">1.25</td></tr><tr><td rowspan="1" colspan="1">Tarsomere 1</td><td rowspan="1" colspan="1">0.35</td><td rowspan="1" colspan="1">0.40</td><td rowspan="1" colspan="1">0.64*</td><td rowspan="1" colspan="1">0.42</td><td rowspan="1" colspan="1">0.30</td><td rowspan="1" colspan="1">0.84</td><td rowspan="1" colspan="1">0.30</td></tr><tr><td rowspan="1" colspan="1">Tarsomere 2</td><td rowspan="1" colspan="1">0.35</td><td rowspan="1" colspan="1">0.40</td><td rowspan="1" colspan="1">–</td><td rowspan="1" colspan="1">0.42</td><td rowspan="1" colspan="1">0.35*</td><td rowspan="1" colspan="1">0.76</td><td rowspan="1" colspan="1">0.35</td></tr><tr><td rowspan="1" colspan="1">Tarsomere 3</td><td rowspan="1" colspan="1">0.25</td><td rowspan="1" colspan="1">0.20</td><td rowspan="1" colspan="1">–</td><td rowspan="1" colspan="1">0.38</td><td rowspan="1" colspan="1">–</td><td rowspan="1" colspan="1">0.52</td><td rowspan="1" colspan="1">0.25</td></tr><tr><td rowspan="1" colspan="1">Tarsomere 4</td><td rowspan="1" colspan="1">0.18</td><td rowspan="1" colspan="1">0.16</td><td rowspan="1" colspan="1">–</td><td rowspan="1" colspan="1">0.22</td><td rowspan="1" colspan="1">–</td><td rowspan="1" colspan="1">0.32</td><td rowspan="1" colspan="1">0.15</td></tr><tr><td rowspan="1" colspan="1">Tarsomere 5</td><td rowspan="1" colspan="1">0.25</td><td rowspan="1" colspan="1">0.20</td><td rowspan="1" colspan="1">–</td><td rowspan="1" colspan="1">0.20</td><td rowspan="1" colspan="1">–</td><td rowspan="1" colspan="1">0.32</td><td rowspan="1" colspan="1">0.20</td></tr><tr><td rowspan="1" colspan="1">Length of right forewing</td><td rowspan="1" colspan="1">8.13</td><td rowspan="1" colspan="1">8.20</td><td rowspan="1" colspan="1">11.60</td><td rowspan="1" colspan="1">8.80</td><td rowspan="1" colspan="1">9.95</td><td rowspan="1" colspan="1">9.84</td><td rowspan="1" colspan="1">8.75</td></tr><tr><td rowspan="1" colspan="1">Length of left forewing</td><td rowspan="1" colspan="1">8.25</td><td rowspan="1" colspan="1">8.08*</td><td rowspan="1" colspan="1">11.80</td><td rowspan="1" colspan="1">8.60</td><td rowspan="1" colspan="1">6.88*</td><td rowspan="1" colspan="1">9.86</td><td rowspan="1" colspan="1">8.55</td></tr><tr><td rowspan="1" colspan="1">Length of right hind wing</td><td rowspan="1" colspan="1">3.15</td><td rowspan="1" colspan="1">2.70</td><td rowspan="1" colspan="1">3.60</td><td rowspan="1" colspan="1">–</td><td rowspan="1" colspan="1">3.25</td><td rowspan="1" colspan="1">3.50</td><td rowspan="1" colspan="1">2.75</td></tr><tr><td rowspan="1" colspan="1">Length of left hind wing</td><td rowspan="1" colspan="1">3.20</td><td rowspan="1" colspan="1">–</td><td rowspan="1" colspan="1">3.25*</td><td rowspan="1" colspan="1">2.92</td><td rowspan="1" colspan="1">3.30</td><td rowspan="1" colspan="1">3.52</td><td rowspan="1" colspan="1">2.80</td></tr><tr><td rowspan="1" colspan="1">Hind/forewings length ratio</td><td rowspan="1" colspan="1">0.39</td><td rowspan="1" colspan="1">0.39</td><td rowspan="1" colspan="1">0.31</td><td rowspan="1" colspan="1">0.34</td><td rowspan="1" colspan="1">0.33</td><td rowspan="1" colspan="1">0.36</td><td rowspan="1" colspan="1">0.32</td></tr><tr><td rowspan="1" colspan="1">Length of right cercus</td><td rowspan="1" colspan="1">4.25*</td><td rowspan="1" colspan="1">–</td><td rowspan="1" colspan="1">2.84*</td><td rowspan="1" colspan="1">2.24*</td><td rowspan="1" colspan="1">3.03</td><td rowspan="1" colspan="1">–</td><td rowspan="1" colspan="1">4.25*</td></tr><tr><td rowspan="1" colspan="1">Length of left cercus</td><td rowspan="1" colspan="1">4.20*</td><td rowspan="1" colspan="1">–</td><td rowspan="1" colspan="1">3.16*</td><td rowspan="1" colspan="1">2.32*</td><td rowspan="1" colspan="1">4.50</td><td rowspan="1" colspan="1">8.80</td><td rowspan="1" colspan="1">4.00*</td></tr></tbody></table><table-wrap-foot><fn><p>* − preserved part; “−” – not preserved.</p></fn></table-wrap-foot></table-wrap></tp:treatment-sec></tp:taxon-treatment>
